# Supplementary material for: Mutation in Drosophila concentrative nucleoside transporter 1 alters spermatid maturation and mating behavior
Source: Front Cell Dev Biol. 2022 Aug 23;10:945572. doi: 10.3389/fcell.2022.945572 (PMC9467524; doi:10.3389/fcell.2022.945572)
Supplement: Supplementary file 1 [file Table2.XLSX]

## Sheet: Sheet1
gene expression in male organs and female	Fig.2A					cnt1 expression in mutants	Fig.3D
Tukey						Tukey
	reproductive organs	rest of the body	female				w1118	cnt1FD	cnt1FD;cnt1::GFP
reproductive organs		0.013986	0.00019			w1118		0.000183166	0.925695
rest of the body	0.013986		0.000192			cnt1FD	0.000183166		0.000183165
female	0.00019	0.000192				cnt1FD;cnt1::GFP	0.925695	0.000183165
fertility assay (24h):	Fig.4B					fertility assay (48h):	Fig.4C
Kruskal-Wallis						Tukey
	w1118	cnt1FD	cnt1FD;cnt1::GFP				w1118	cnt1FD	cnt1FD;cnt1::GFP
w1118		0.040104	0.894157			w1118		0.546384	0.78064
cnt1FD	0.040104		0.00103			cnt1FD	0.546384		0.216237
cnt1FD;cnt1::GFP	0.894157	0.00103				cnt1FD;cnt1::GFP	0.78064	0.216237
copulation number:	Fig.4D					copulation length:	Fig.4E
Kruskal-Wallis						Kruskal-Wallis
	w1118	cnt1FD	cnt1FD;cnt1::GFP				w1118	cnt1FD	cnt1FD;cnt1::GFP
w1118		0.246833	1			w1118		1.3e-08	0.001
cnt1FD	0.246833		0.290041			cnt1FD	1.3e-08		0.015
cnt1FD;cnt1::GFP	1	0.290041				cnt1FD;cnt1::GFP	0.001	0.015
fertility assay (24h):	Supplementary Fig. 3					number of spermatids/cyst	Supplementary Fig. 7B
Kruskal-Wallis						Kruskal-Wallis
	w1118	cnt1FD	cnt1FD;cnt1::GFP				w1118	cnt1FD	cnt1FD;cnt1::GFP
w1118		0.001935	0.043825			w1118		0.0001	1
cnt1FD	0.001935		1			cnt1FD	0.0001		0.000219
cnt1FD/Df(2R)BSC271	0.043825	1				cnt1FD;cnt1::GFP	1	0.000219
number of defective spermatids	Supplementary Fig. 7D
Kruskal-Wallis
	w1118	cnt1FD	cnt1FD;cnt1::GFP
w1118		0.00242	1
cnt1FD	0.00242		0.00242
cnt1FD;cnt1::GFP	1	0.00242
