# Supplementary material for: Mutation in Drosophila concentrative nucleoside transporter 1 alters spermatid maturation and mating behavior
Source: Front Cell Dev Biol. 2022 Aug 23;10:945572. doi: 10.3389/fcell.2022.945572 (PMC9467524; doi:10.3389/fcell.2022.945572)
Supplement: Supplementary file 2 [file Table3.XLSX]

## Sheet: gene_significant adj p-value
GeneID	base mean	log2 (FC)	StdErr	Wald-Stats	P-value	P-adj	Chromosome	Start	End	Strand	Feature	Gene name	immune system and inflammation	metabolism	reproduction
FBgn0267213	354.673	5.61084	0.199452	28.1312	4.06696e-174	3.5291e-171	chr3R	25843917	25844378	+	lincRNA	CR45653	none	none	none
FBgn0004427	240.206	5.46641	0.217883	25.0888	6.59428e-139	4.16159e-136	chr3L	1210716	1211196	-	protein_coding	LysD	I	none	none
FBgn0266957	229.251	5.39076	0.219287	24.5831	1.91409e-133	9.84266e-131	chr3L	9222023	9222433	+	lincRNA	CR45408	none	none	none
FBgn0263405	183.392	5.11676	0.222983	22.9469	1.58301e-116	6.10515e-114	chr3R	19288356	19289296	+	lincRNA	CR43451	none	none	none
FBgn0031520	223.802	5.04395	0.210803	23.9273	1.59323e-126	6.91262e-124	chr2L	3320244	3323141	+	protein_coding	CG8837	none	none	none
FBgn0265826	221.942	4.87764	0.20256	24.08	4.05084e-128	1.81425e-125	chr2L	9124031	9124500	+	lincRNA	CR44615	none	none	none
FBgn0266815	140.393	4.73639	0.226679	20.8947	5.98276e-97	1.53824e-94	chr2R	14433429	14433895	-	lincRNA	CR45277	none	none	none
FBgn0266442	159.239	4.63982	0.215273	21.5531	4.94773e-103	1.34695e-100	chr3R	30122022	30123263	-	protein_coding	CG45072	none	none	none
FBgn0032652	189.43	4.61689	0.203024	22.7406	1.7769e-114	6.32576e-112	chr2L	17591314	17592299	-	protein_coding	CG6870	none	none	none
FBgn0063492	415.713	4.53701	0.154828	29.3035	9.35089e-189	9.98675e-186	chr2R	18407833	18408955	+	protein_coding	GstE8	none	M	none
FBgn0265885	122.219	4.52724	0.230524	19.6389	7.19769e-86	1.38796e-83	chr3L	18707932	18708692	+	lincRNA	CR44674	none	none	none
FBgn0262880	376.945	4.42079	0.157665	28.0392	5.40813e-173	4.41685e-170	chr2L	7693029	7693821	+	protein_coding	CG43235	none	M	none
FBgn0263290	107.177	4.41871	0.2338	18.8995	1.15118e-79	1.94915e-77	chr2R	19144545	19145351	+	lincRNA	CR43399	none	none	none
FBgn0267692	189.074	4.30418	0.193868	22.2016	3.31592e-109	1.09615e-106	chr3R	15922928	15924187	-	lincRNA	CR46028	none	none	none
FBgn0085420	168.681	4.11894	0.195771	21.0396	2.85053e-98	7.46732e-96	chr3L	5424108	5442399	+	protein_coding	CG34391	none	none	none
FBgn0030590	164.995	4.01635	0.193451	20.7616	9.63301e-96	2.3883e-93	chrX	14862988	14871181	-	protein_coding	CG9518	none	M	none
FBgn0051300	161.061	3.86286	0.19131	20.1916	1.16118e-90	2.64292e-88	chr3R	25283619	25285224	+	protein_coding	CG31300	none	none	none
FBgn0265876	100.94	3.85516	0.219754	17.5431	6.71944e-69	1.01405e-66	chr2R	20766394	20767845	+	lincRNA	CR44665	none	none	none
FBgn0263382	68.4777	3.85226	0.242615	15.878	8.99427e-57	1.02358e-54	chr3R	26428589	26429173	+	lincRNA	CR43434	none	none	none
FBgn0033301	67.9591	3.84509	0.242694	15.8434	1.56205e-56	1.72123e-54	chr2R	8551858	8552290	-	protein_coding	CG12780	I	none	none
FBgn0265727	78.2316	3.82973	0.236085	16.2219	3.53268e-59	4.22826e-57	chrX	9314684	9315171	+	lincRNA	CR44534	none	none	none
FBgn0267128	70.7183	3.75438	0.238756	15.7247	1.02392e-55	1.08519e-53	chr3R	29276375	29277108	-	lincRNA	CR45568	none	none	none
FBgn0265198	63.6803	3.74246	0.244535	15.3044	7.14893e-53	6.98984e-51	chr3R	17270289	17271027	-	lincRNA	CR44258	none	none	none
FBgn0267214	95.4757	3.73241	0.221076	16.8829	6.00671e-64	8.33971e-62	chr3R	25845677	25846318	+	lincRNA	CR45654	none	none	none
FBgn0030583	92.882	3.71409	0.228683	16.2413	2.57575e-59	3.10971e-57	chrX	14836724	14837330	+	protein_coding	CG14410	none	none	none
FBgn0266826	60.3713	3.68551	0.245286	15.0253	5.01005e-51	4.57629e-49	chr2L	5940032	5940250	+	lincRNA	CR45288	none	none	none
FBgn0011653	77.6996	3.56697	0.228134	15.6354	4.17834e-55	4.29719e-53	chr3L	4161665	4167464	-	protein_coding	mas	none	M	none
FBgn0036881	71.1773	3.55826	0.233276	15.2535	1.56101e-52	1.49469e-50	chr3L	19532742	19538289	+	protein_coding	Cpr76Bd	none	none	none
FBgn0267160	53.0926	3.53795	0.247325	14.3049	2.03992e-46	1.61841e-44	chr3R	15136984	15140121	-	lincRNA	CR45600	none	none	none
FBgn0266592	52.7483	3.47903	0.248773	13.9848	1.93132e-44	1.44164e-42	chr3L	527670	528129	+	lincRNA	CR45117	none	none	none
FBgn0029966	63.6609	3.46665	0.238676	14.5245	8.48109e-48	7.17997e-46	chrX	7874393	7876847	+	protein_coding	Ir7c	none	none	none
FBgn0033628	89.6718	3.46494	0.218768	15.8384	1.68936e-56	1.84686e-54	chr2R	11373606	11377109	+	protein_coding	CG13203	none	none	none
FBgn0264896	601.525	3.44166	0.105928	32.4907	1.44383e-231	2.22735e-228	chr3R	21845452	21846711	+	lincRNA	CR44087	none	none	none
FBgn0265051	330.211	3.40846	0.136542	24.9628	1.55138e-137	8.97476e-135	chr2R	6841544	6842094	+	lincRNA	CR44166	none	none	none
FBgn0265372	47.8695	3.37175	0.250178	13.4774	2.12442e-41	1.41805e-39	chr2R	12233994	12234595	-	lincRNA	CR44313	none	none	none
FBgn0039759	55.5212	3.37025	0.243677	13.8308	1.6617e-43	1.18313e-41	chr3R	30243977	30246703	-	protein_coding	CG9733	none	M	none
FBgn0262363	97.8997	3.36811	0.212713	15.834	1.812e-56	1.96545e-54	chr3R	8049672	8050059	+	protein_coding	CG43061	I	none	none
FBgn0011722	356.875	3.29828	0.129819	25.4068	2.12324e-142	1.40376e-139	chr2L	6415178	6423310	-	protein_coding	Tig	none	none	R
FBgn0267644	408.463	3.29779	0.123253	26.7562	1.04607e-157	7.64399e-155	chr3L	2628040	2629018	+	lincRNA	CR45982	none	none	none
FBgn0265855	104.912	3.21718	0.201633	15.9557	2.60151e-57	3.00995e-55	chr2R	20505894	20506395	-	lincRNA	CR44644	none	none	none
FBgn0267193	42.472	3.19477	0.252851	12.635	1.35431e-36	7.67482e-35	chr3R	18850939	18851239	-	lincRNA	CR45633	none	none	none
FBgn0038067	956.822	3.18248	0.102878	30.9346	4.09245e-210	5.68196e-207	chr3R	12634916	12636283	+	protein_coding	CG11598	none	M	R
FBgn0264392	40.0319	3.17279	0.252703	12.5554	3.71212e-36	2.06984e-34	chr2L	16216238	16217044	-	lincRNA	CR43840	none	none	none
FBgn0262570	850.987	3.15175	0.0894479	35.2356	5.70436e-272	1.97998e-268	chr2R	17477564	17486220	-	protein_coding	CG43110	none	M	none
FBgn0265948	41.7328	3.13204	0.252128	12.4224	1.97422e-35	1.06241e-33	chr2L	16195844	16196245	-	lincRNA	CR44735	none	none	none
FBgn0266782	64.8472	3.09258	0.228116	13.557	7.20036e-42	4.90048e-40	chr3L	10816580	10817182	+	lincRNA	CR45247	none	none	none
FBgn0264466	95.3926	3.0164	0.202569	14.8907	3.786e-50	3.4133e-48	chr3L	17259660	17260449	+	lincRNA	CR43874	none	none	none
FBgn0085415	84.8133	2.94397	0.207186	14.2093	8.01726e-46	6.25346e-44	chr2R	18062414	18093628	+	protein_coding	CG34386	none	none	none
FBgn0267621	150.786	2.87791	0.169173	17.0116	6.73521e-65	9.542e-63	chr3L	21904172	21904862	-	lincRNA	CR45959	none	none	none
FBgn0264508	60.1595	2.85704	0.228167	12.5217	5.67979e-36	3.11692e-34	chr2R	11616194	11616694	+	lincRNA	CR43907	none	none	none
FBgn0042127	80.951	2.84181	0.209091	13.5913	4.5126e-42	3.08635e-40	chr2L	11993988	11995432	-	protein_coding	CG18789	none	none	none
FBgn0052432	62.0331	2.80333	0.22481	12.4698	1.09156e-35	5.89696e-34	chr3L	20844331	20885188	-	protein_coding	CG32432	none	none	none
FBgn0031730	93.8426	2.80135	0.202484	13.8349	1.5695e-43	1.12815e-41	chr2L	5706373	5713791	+	protein_coding	CG7236	none	M	none
FBgn0267539	48.1695	2.79988	0.237815	11.7733	5.35739e-32	2.52142e-30	chr3L	10127634	10128618	+	lincRNA	CR45879	none	none	none
FBgn0266593	29.6925	2.78423	0.257534	10.8111	3.04859e-27	1.14396e-25	chr3L	527231	527578	+	lincRNA	CR45118	none	none	none
FBgn0026386	30.3471	2.75758	0.25671	10.742	6.46305e-27	2.39928e-25	chr2R	11250367	11251913	+	protein_coding	Or47a	none	none	none
FBgn0039585	392.038	2.74851	0.113388	24.2398	8.47372e-130	3.92164e-127	chr3R	28484556	28486062	+	protein_coding	CG1894	none	M	none
FBgn0036648	40.0905	2.72984	0.246742	11.0636	1.88449e-28	7.51848e-27	chr3L	16608137	16609347	-	protein_coding	CG4098	none	none	none
FBgn0030914	38.7231	2.72502	0.248325	10.9736	5.11978e-28	1.99671e-26	chrX	18358880	18362527	+	protein_coding	CG6106	none	M	none
FBgn0266818	52.9623	2.70731	0.23406	11.5667	6.07575e-31	2.69507e-29	chr2R	7254601	7256696	+	lincRNA	CR45280	none	none	none
FBgn0038731	33.6676	2.70275	0.254038	10.6392	1.95905e-26	7.0648e-25	chr3R	19775458	19777280	-	protein_coding	CG11659	none	M	none
FBgn0051205	82.3791	2.68734	0.203617	13.198	9.01089e-40	5.71266e-38	chr3R	20731630	20732707	+	protein_coding	CG31205	none	M	none
FBgn0038398	36.9499	2.67778	0.248752	10.7648	5.04578e-27	1.87816e-25	chr3R	16083877	16087222	+	protein_coding	sxe2	none	M	none
FBgn0266905	29.2561	2.66814	0.256532	10.4008	2.45845e-25	8.30491e-24	chr2L	8852008	8852664	-	lincRNA	CR45365	none	none	none
FBgn0267786	46.5959	2.66444	0.238294	11.1813	5.03445e-29	2.068e-27	chr3R	30992802	30993615	-	lincRNA	CR46117	none	none	none
FBgn0263802	373.11	2.6435	0.114216	23.1448	1.64032e-118	6.50692e-116	chr2R	10760777	10761668	+	lincRNA	CR43605	none	none	none
FBgn0265716	35.5149	2.63231	0.251372	10.4718	1.16467e-25	4.01248e-24	chr3L	6724901	6725279	-	lincRNA	CR44523	none	none	none
FBgn0265947	39.8527	2.61245	0.244288	10.6941	1.08446e-26	3.97274e-25	chr2L	16194999	16195321	-	lincRNA	CR44734	none	none	none
FBgn0264845	29.1472	2.5913	0.256367	10.1078	5.10387e-24	1.6105e-22	chr2L	19558046	19563049	+	protein_coding	Tep5	none	none	none
FBgn0265685	170.921	2.58859	0.164001	15.7841	4.00618e-56	4.2786e-54	chr2L	10942357	10942949	-	lincRNA	CR44492	none	none	none
FBgn0266634	55.229	2.54145	0.227848	11.1541	6.83675e-29	2.80004e-27	chr2R	12881444	12883253	-	lincRNA	CR45141	none	none	none
FBgn0038290	30.3013	2.53964	0.254764	9.96862	2.09124e-23	6.41917e-22	chr3R	15135137	15137004	-	protein_coding	CG6912	none	none	none
FBgn0083975	110.685	2.53636	0.18755	13.5236	1.13467e-41	7.64743e-40	chr3R	20204808	20245473	+	protein_coding	Nlg4	none	none	none
FBgn0261804	72.5275	2.49803	0.208177	11.9996	3.5712e-33	1.7645e-31	chr2L	18159810	18275770	-	protein_coding	CG42750	none	M	none
FBgn0263661	26.7651	2.49601	0.257391	9.69737	3.09376e-22	9.0429e-21	chr3L	13081298	13082652	-	lincRNA	CR43652	none	none	none
FBgn0014465	24.4914	2.49269	0.259314	9.61263	7.07213e-22	2.02036e-20	chrX	8473836	8476071	+	protein_coding	Cp7Fb	none	none	R
FBgn0265378	83.1806	2.47869	0.198188	12.5068	6.85482e-36	3.74694e-34	chr3R	26092849	26093722	-	lincRNA	CR44319	none	none	none
FBgn0033760	138.07	2.46692	0.166829	14.7871	1.77368e-49	1.56852e-47	chr2R	12640689	12648224	-	protein_coding	CG8785	none	none	none
FBgn0036836	206.655	2.44917	0.143344	17.0859	1.88941e-65	2.73256e-63	chr3L	18985904	18988323	-	protein_coding	CG11619	none	M	none
FBgn0266202	76.8869	2.44345	0.207896	11.7532	6.79825e-32	3.16734e-30	chr2L	1381210	1382796	+	lincRNA	CR44897	none	none	none
FBgn0262532	26.181	2.43979	0.258221	9.44843	3.43937e-21	9.5124e-20	chr3L	17868739	17870573	+	pseudogene	CR43086	none	none	none
FBgn0050047	117.477	2.43061	0.184022	13.2082	7.86471e-40	5.00888e-38	chr2R	12351792	12355413	+	protein_coding	CG30047	none	M	none
FBgn0035750	86.4821	2.42411	0.20815	11.646	2.40573e-31	1.08094e-29	chr3L	7234511	7235965	+	protein_coding	CG14826	none	none	none
FBgn0259213	143.685	2.42297	0.167313	14.4817	1.58234e-47	1.31553e-45	chr2L	14907488	14972300	-	protein_coding	CG42313	none	none	none
FBgn0031628	150.901	2.41828	0.159142	15.1958	3.77177e-52	3.53833e-50	chr2L	4794548	4796581	+	protein_coding	CG3294	none	M	none
FBgn0032913	148.306	2.4042	0.162065	14.8348	8.72455e-50	7.81494e-48	chr2L	21089374	21090999	+	protein_coding	CG9259	none	none	none
FBgn0032593	79.6507	2.38095	0.202907	11.7342	8.51184e-32	3.93928e-30	chr2L	16663453	16676701	-	protein_coding	Trpgamma	none	none	none
FBgn0035868	531.95	2.36142	0.10342	22.8334	2.13856e-115	8.02481e-113	chr3L	8302363	8304059	-	protein_coding	CG7194	none	none	none
FBgn0265449	24.4545	2.35788	0.259012	9.10335	8.75891e-20	2.18721e-18	chr3R	17518209	17519084	-	lincRNA	CR44349	none	none	none
FBgn0002872	416.687	2.35696	0.10543	22.3557	1.06373e-110	3.69221e-108	chr3L	1942733	1947475	-	protein_coding	mu2	none	M	none
FBgn0015037	222.764	2.35123	0.147576	15.9323	3.77934e-57	4.33656e-55	chr2R	9240040	9242139	+	protein_coding	Cyp4p1	none	none	none
FBgn0036178	25.9886	2.34068	0.257307	9.09687	9.29741e-20	2.31751e-18	chr3L	11599635	11599947	-	protein_coding	CG14137	none	none	none
FBgn0265741	41.279	2.3338	0.240256	9.71379	2.63365e-22	7.71427e-21	chr3L	11435649	11436206	+	lincRNA	CR44548	none	none	none
FBgn0267640	26.2086	2.32702	0.256261	9.08069	1.07885e-19	2.67001e-18	chr3L	14949883	14950703	+	lincRNA	CR45978	none	none	none
FBgn0038886	67.2419	2.31757	0.208948	11.0916	1.37739e-28	5.59172e-27	chr3R	21397780	21399742	-	protein_coding	CG6475	none	none	none
FBgn0038397	154.626	2.3115	0.158735	14.562	4.90079e-48	4.17439e-46	chr3R	16060588	16067594	-	protein_coding	CG10185	none	M	none
FBgn0039312	25.32	2.31121	0.25748	8.97628	2.80065e-19	6.77427e-18	chr3R	25278426	25279846	-	protein_coding	CG10514	none	none	none
FBgn0265185	53.2797	2.29761	0.224003	10.2571	1.09992e-24	3.61878e-23	chr2R	12950403	12952293	-	protein_coding	CG44250	none	none	none
FBgn0033876	121.034	2.2816	0.171318	13.3179	1.82152e-40	1.17083e-38	chr2R	13841760	13846255	-	protein_coding	Syngr	none	none	none
FBgn0035477	135.625	2.28096	0.169848	13.4294	4.06632e-41	2.66305e-39	chr3L	3942709	3947278	+	protein_coding	CG14982	none	none	none
FBgn0040832	87.3194	2.27579	0.192418	11.8273	2.82033e-32	1.33643e-30	chr3L	8215279	8216198	+	protein_coding	CG8012	none	none	none
FBgn0267482	60.5491	2.2733	0.224801	10.1125	4.86261e-24	1.53787e-22	chr3L	7037824	7038347	-	lincRNA	CR45832	none	none	none
FBgn0050101	168.947	2.26952	0.157	14.4555	2.31429e-47	1.90128e-45	chr2R	17408257	17410204	-	protein_coding	CG30101	none	none	none
FBgn0035359	74.3704	2.26253	0.209775	10.7855	4.0291e-27	1.50376e-25	chr3L	2645367	2647192	+	protein_coding	CG1143	none	none	none
FBgn0267665	62.8013	2.25604	0.213278	10.578	3.77075e-26	1.33214e-24	chr3L	10286899	10307954	-	lincRNA	CR46003	none	none	none
FBgn0267550	33.586	2.23053	0.250369	8.90895	5.15162e-19	1.21848e-17	chr3L	16302543	16303531	+	lincRNA	CR45890	none	none	none
FBgn0265500	72.1794	2.22145	0.208222	10.6686	1.42705e-26	5.1867e-25	chr2R	14408452	14408960	+	lincRNA	CR44369	none	none	none
FBgn0264428	141.201	2.21042	0.167568	13.1912	9.86285e-40	6.22436e-38	chr3R	22851087	22851804	-	lincRNA	CR43846	none	none	none
FBgn0266928	18.4198	2.20694	0.261303	8.44588	3.01763e-17	6.43576e-16	chr3L	3863703	3864424	-	lincRNA	CR45379	none	none	none
FBgn0028886	76.2853	2.20053	0.206377	10.6627	1.52174e-26	5.51642e-25	chr2L	14844992	14851749	-	protein_coding	CG15279	none	none	none
FBgn0013725	358.995	2.18389	0.245439	8.8979	5.69134e-19	1.34157e-17	chr2R	14427335	14432337	-	protein_coding	phyl	none	M	none
FBgn0261630	20.9664	2.175	0.26029	8.35607	6.48443e-17	1.34574e-15	chr2L	8891439	8892180	+	protein_coding	CG42713	none	none	none
FBgn0031517	38.8342	2.15907	0.243258	8.87566	6.95184e-19	1.62764e-17	chr2L	3309221	3311682	+	protein_coding	CG15406	none	none	none
FBgn0261508	39.3768	2.15677	0.238749	9.0336	1.66109e-19	4.06746e-18	chr3R	7492960	7493271	-	protein_coding	CG42656	none	none	none
FBgn0004854	155.032	2.15524	0.154969	13.9076	5.69937e-44	4.20904e-42	chrX	17314580	17324175	+	protein_coding	B-H2	none	M	none
FBgn0267080	34.7694	2.15196	0.24396	8.82097	1.1347e-18	2.63447e-17	chrX	15693067	15693967	-	lincRNA	CR45524	none	none	none
FBgn0040009	611.386	2.146	0.0964315	22.2542	1.02774e-109	3.48028e-107	chr2L	22537667	22548451	+	protein_coding	CG17490	none	none	none
FBgn0020912	49.5571	2.14532	0.228483	9.38941	6.03397e-21	1.62988e-19	chr3R	30912753	30930682	+	protein_coding	Ptx1	none	M	none
FBgn0034489	130.67	2.14035	0.16298	13.1326	2.14188e-39	1.33954e-37	chr2R	20245759	20247624	-	protein_coding	ppk6	none	none	none
FBgn0265728	325.252	2.13555	0.118005	18.0972	3.35571e-73	5.35525e-71	chr3L	2008721	2010751	-	lincRNA	CR44535	none	none	none
FBgn0266395	123.866	2.12193	0.166318	12.7583	2.80362e-37	1.67782e-35	chr3L	22225519	22225878	-	lincRNA	CR45035	none	none	none
FBgn0000287	2198.36	2.11847	0.0572268	37.0189	5.68611e-300	3.9473e-296	chr2L	11358872	11373636	+	protein_coding	salr	none	M	R
FBgn0037975	31.7897	2.10994	0.248984	8.47418	2.36749e-17	5.08827e-16	chr3R	11983097	11984541	-	protein_coding	CG3397	none	none	none
FBgn0028400	298.769	2.10582	0.121942	17.269	8.0522e-67	1.18933e-64	chr3R	7266064	7270809	+	protein_coding	Syt4	none	none	none
FBgn0262624	411.555	2.10296	0.108942	19.3035	5.0191e-83	9.1691e-81	chr3L	1885656	1891462	+	protein_coding	Tmhs	none	none	none
FBgn0266903	33.538	2.09658	0.245195	8.55066	1.22391e-17	2.68872e-16	chr2L	4363555	4364252	-	lincRNA	CR45363	none	none	none
FBgn0027584	81.8316	2.09562	0.258131	8.11844	4.72213e-16	9.27327e-15	chr3R	11161206	11163498	+	protein_coding	CG4757	none	none	none
FBgn0264503	47.599	2.08792	0.229185	9.11017	8.22504e-20	2.06131e-18	chrX	10158433	10195337	+	protein_coding	CG43902	none	none	none
FBgn0036391	50.5422	2.08738	0.230261	9.06531	1.24255e-19	3.06967e-18	chr3L	13977904	13993400	-	protein_coding	CG17364	none	none	none
FBgn0039832	60.5644	2.07965	0.213869	9.72393	2.38397e-22	7.04236e-21	chr3R	31231684	31232336	-	protein_coding	CG15563	none	none	none
FBgn0039178	116.316	2.06795	0.176832	11.6944	1.36148e-31	6.21801e-30	chr3R	24283954	24288617	+	protein_coding	CG6356	none	none	none
FBgn0051157	41.8724	2.0591	0.233937	8.80194	1.34469e-18	3.11162e-17	chr3R	13047730	13049294	+	protein_coding	CG31157	none	none	none
FBgn0033374	58.0379	2.05723	0.216471	9.50349	2.02974e-21	5.6702e-20	chr2R	9092505	9094658	-	protein_coding	CG13741	none	none	none
FBgn0036410	246.18	2.05435	0.150373	13.6617	1.71971e-42	1.19982e-40	chr3L	14083614	14085964	+	protein_coding	CG8100	none	none	none
FBgn0034636	93.4765	2.05424	0.195235	10.5219	6.8469e-26	2.39452e-24	chr2R	21560245	21576035	-	protein_coding	CG10440	none	none	R
FBgn0266003	268.534	2.04864	0.129046	15.8752	9.41179e-57	1.06238e-54	chr2L	6358344	6359994	-	lincRNA	CR44777	none	none	none
FBgn0265733	24.5363	2.04387	0.25585	7.98853	1.36554e-15	2.56551e-14	chr3L	10247804	10248588	-	lincRNA	CR44540	none	none	none
FBgn0011582	52.6651	2.03651	0.219363	9.28375	1.63615e-20	4.28608e-19	chr3R	14165378	14214810	-	protein_coding	Dop1R1	none	M	none
FBgn0266896	16.2215	2.0352	0.261192	7.79198	6.59687e-15	1.16825e-13	chr2L	16998326	16998551	+	lincRNA	CR45356	none	none	none
FBgn0086677	34.0147	2.02036	0.247954	8.14814	3.69577e-16	7.33962e-15	chr2R	12085193	12119340	-	protein_coding	jeb	none	none	R
FBgn0039805	21.6726	2.01952	0.258861	7.80157	6.11439e-15	1.08558e-13	chr3R	30867520	30869184	+	protein_coding	Cpr100A	none	none	none
FBgn0267211	28.6857	2.01813	0.251507	8.02417	1.02218e-15	1.94677e-14	chr3R	25503377	25504478	+	lincRNA	CR45651	none	none	none
FBgn0024294	79.2062	2.01512	0.199889	10.0812	6.69156e-24	2.10194e-22	chr2R	7147691	7149289	+	protein_coding	Spn43Aa	none	M	none
FBgn0259211	195.231	2.0142	0.145078	13.8836	7.96458e-44	5.82001e-42	chr2R	17801131	17842820	+	protein_coding	grh	none	M	none
FBgn0000411	194.913	2.00526	0.139945	14.3289	1.44312e-46	1.15817e-44	chr3L	14175609	14178620	-	protein_coding	D	none	M	R
FBgn0003411	20.1493	1.98665	0.260641	7.62217	2.4945e-14	4.20311e-13	chrX	11321578	11322357	-	protein_coding	sisA	none	M	R
FBgn0032693	750.85	1.9843	0.0806565	24.6019	1.20653e-133	6.44285e-131	chr2L	18651057	18653010	-	protein_coding	Cyp310a1	none	none	none
FBgn0031804	170.938	1.97619	0.146833	13.4588	2.73263e-41	1.7981e-39	chr2L	6357004	6358318	-	protein_coding	CG9500	none	none	none
FBgn0038295	42.459	1.97496	0.230782	8.55768	1.1516e-17	2.54598e-16	chr3R	15150374	15191242	+	protein_coding	Gyc88E	none	M	none
FBgn0266883	16.6609	1.9728	0.261347	7.54859	4.39987e-14	7.28972e-13	chr2L	4001083	4001620	+	lincRNA	CR45344	none	none	none
FBgn0031558	21.1537	1.97015	0.259491	7.59237	3.14113e-14	5.24175e-13	chr2L	3692122	3692587	-	protein_coding	CG16704	none	none	none
FBgn0033787	79.3862	1.96756	0.193441	10.1714	2.66088e-24	8.55176e-23	chr2R	12953111	12955712	+	protein_coding	CG13321	none	none	none
FBgn0023496	67.684	1.96275	0.202941	9.6715	3.98503e-22	1.15992e-20	chr2L	10699407	10701544	-	protein_coding	Lip1	none	M	none
FBgn0053499	94.2877	1.92903	0.186742	10.3299	5.16048e-25	1.70998e-23	chrX	20220665	20225020	-	protein_coding	Sdic4	none	none	R
FBgn0259162	16.7623	1.92353	0.26131	7.3611	1.82398e-13	2.85503e-12	chrX	20538496	20567097	+	protein_coding	RunxB	none	M	none
FBgn0030159	253.446	1.90102	0.128242	14.8237	1.02957e-49	9.16317e-48	chrX	9881952	9883670	+	protein_coding	CG9689	none	none	none
FBgn0035434	115.762	1.90006	0.172874	10.991	4.22228e-28	1.65599e-26	chr3L	3316780	3317144	+	protein_coding	Drsl5	I	none	none
FBgn0264719	27.5495	1.89644	0.254989	7.43734	1.02733e-13	1.63948e-12	chr3L	18693351	18693952	-	lincRNA	CR43987	none	none	none
FBgn0265467	49.8798	1.88196	0.220174	8.5476	1.25676e-17	2.75653e-16	chr3L	4377367	4377999	-	lincRNA	CR44360	none	none	none
FBgn0032910	415.08	1.88138	0.104456	18.0111	1.59323e-72	2.48545e-70	chr2L	21057705	21071502	-	protein_coding	CG9265	none	none	none
FBgn0265076	13.7722	1.87445	0.260413	7.19798	6.11092e-13	9.12301e-12	chr2L	20710095	20711006	+	lincRNA	CR44187	none	none	none
FBgn0266933	68.7316	1.87205	0.204724	9.14426	6.00385e-20	1.52112e-18	chr3L	20836111	20837135	-	lincRNA	CR45384	none	none	none
FBgn0035385	49.5606	1.87179	0.221974	8.43248	3.38421e-17	7.18445e-16	chr3L	3001715	3011860	+	protein_coding	FMRFaR	none	none	none
FBgn0039486	65.4897	1.86324	0.207806	8.96623	3.06841e-19	7.37055e-18	chr3R	27102987	27106184	-	protein_coding	CG6074	none	M	none
FBgn0265764	52.4053	1.85509	0.218681	8.48311	2.19256e-17	4.71961e-16	chr2R	19860194	19860695	+	lincRNA	CR44571	none	none	none
FBgn0027073	27.7919	1.84911	0.253886	7.28323	3.25909e-13	4.97792e-12	chr2R	21212879	21214972	-	protein_coding	CG4302	none	M	none
FBgn0263392	551.258	1.84413	0.0935737	19.7078	1.84861e-86	3.66659e-84	chr3L	2786206	2879158	-	protein_coding	Tet	none	M	R
FBgn0265766	34.3927	1.83734	0.24238	7.58042	3.44444e-14	5.73412e-13	chr2R	19909794	19911495	-	lincRNA	CR44573	none	none	none
FBgn0035548	13.4436	1.83583	0.260071	7.05896	1.67758e-12	2.41363e-11	chr3L	4460621	4461504	-	protein_coding	CG15023	none	none	none
FBgn0265672	99.6947	1.8198	0.18112	10.0475	9.42352e-24	2.94014e-22	chr2L	11661689	11662172	-	lincRNA	CR44479	none	none	none
FBgn0035607	218.586	1.81771	0.138757	13.1	3.29284e-39	2.04097e-37	chr3L	5479789	5483663	+	protein_coding	CG4835	none	M	none
FBgn0259226	130.954	1.81691	0.161065	11.2806	1.63572e-29	6.88191e-28	chr2R	8573367	8584779	-	protein_coding	CG42326	none	none	R
FBgn0023091	35.0359	1.81489	0.241271	7.52219	5.38681e-14	8.88248e-13	chr2L	21331755	21342155	+	protein_coding	dimm	none	M	none
FBgn0266247	22.2886	1.80271	0.257571	6.99889	2.58007e-12	3.64042e-11	chr3R	12618875	12619428	-	lincRNA	CR44942	none	none	none
FBgn0033791	29.3369	1.79431	0.250161	7.17264	7.35652e-13	1.09005e-11	chr2R	13055245	13079539	-	protein_coding	Drl-2	none	M	R
FBgn0039051	24.2576	1.78467	0.255644	6.98108	2.92925e-12	4.10806e-11	chr3R	23095689	23097240	+	protein_coding	CG17109	none	M	none
FBgn0265374	49.4922	1.77676	0.220383	8.06218	7.49486e-16	1.45333e-14	chr2R	12246694	12246995	-	lincRNA	CR44315	none	none	none
FBgn0083981	16.1332	1.77097	0.261269	6.77835	1.21556e-11	1.6259e-10	chrX	20590251	20623773	-	protein_coding	RunxA	none	M	none
FBgn0032163	311.841	1.73165	0.119437	14.4984	1.23989e-47	1.04331e-45	chr2L	9922736	9924865	-	protein_coding	TbCMF46	none	none	R
FBgn0024191	319.664	1.72881	0.110122	15.699	1.53529e-55	1.60271e-53	chr2L	5721050	5723944	+	protein_coding	sip1	none	M	none
FBgn0036817	12.0335	1.72612	0.258924	6.66651	2.61956e-11	3.39272e-10	chr3L	18863646	18865514	+	protein_coding	CG6865	none	M	none
FBgn0028956	205.691	1.71215	0.13471	12.7099	5.21071e-37	3.03973e-35	chr2R	17448532	17452598	-	protein_coding	mthl3	none	M	none
FBgn0086901	2416.55	1.71119	0.0585501	29.2261	9.05068e-188	8.97569e-185	chr3R	14391682	14481713	-	protein_coding	cv-c	none	none	none
FBgn0000277	61.0169	1.69836	0.231638	7.33194	2.26841e-13	3.5033e-12	chr3R	30212155	30212568	+	protein_coding	CecA2	I	none	none
FBgn0267626	23.976	1.6978	0.254471	6.67191	2.52504e-11	3.27641e-10	chr3L	22350700	22351500	+	lincRNA	CR45964	none	none	none
FBgn0266401	13.1008	1.67753	0.260288	6.44491	1.15668e-10	1.40871e-09	chr3R	28237448	28238570	-	lincRNA	CR45041	none	none	none
FBgn0051755	335.188	1.67626	0.109975	15.2422	1.85476e-52	1.7638e-50	chr2L	9996705	10002736	-	protein_coding	SoYb	none	none	R
FBgn0264553	366.548	1.67468	0.115765	14.4662	1.98127e-47	1.63738e-45	chr3L	3814697	3815240	-	lincRNA	CR43932	none	none	none
FBgn0034366	258.188	1.66912	0.121271	13.7636	4.21928e-43	2.9888e-41	chr2R	18620465	18625044	-	protein_coding	Atg7	I	M	R
FBgn0050379	15.686	1.66675	0.261345	6.37759	1.79901e-10	2.15137e-09	chr2R	7939955	7941870	+	protein_coding	CG30379	none	none	none
FBgn0051036	71.208	1.66499	0.196932	8.45464	2.79942e-17	5.97955e-16	chr3R	29908106	29912892	+	protein_coding	CG31036	none	none	R
FBgn0265186	24.8296	1.66295	0.25539	6.51139	7.44602e-11	9.20575e-10	chr2R	12948347	12952293	-	protein_coding	CG44251	none	none	none
FBgn0034887	50.9283	1.65751	0.220637	7.51236	5.80713e-14	9.5078e-13	chr2R	23681622	23682952	+	protein_coding	St1	none	M	none
FBgn0265909	22.6635	1.6561	0.2563	6.46155	1.03634e-10	1.26995e-09	chr2L	4348317	4348678	+	lincRNA	CR44698	none	none	none
FBgn0034933	565.252	1.65074	0.0914568	18.0494	7.97565e-73	1.25834e-70	chr2R	23937076	23939754	-	protein_coding	CG3735	none	M	none
FBgn0266380	65.9747	1.649	0.206043	8.00317	1.21259e-15	2.29056e-14	chr2R	18074171	18074489	+	lincRNA	CR45022	none	none	none
FBgn0267481	18.4677	1.64726	0.260907	6.31359	2.72641e-10	3.20792e-09	chr3L	5767320	5768704	+	lincRNA	CR45831	none	none	none
FBgn0266968	108.21	1.64612	0.176014	9.35216	8.58738e-21	2.29725e-19	chr3L	6369972	6370591	-	lincRNA	CR45419	none	none	none
FBgn0004649	79.376	1.64437	0.188057	8.74402	2.24964e-18	5.15413e-17	chrX	14193213	14199958	+	protein_coding	yl	none	none	R
FBgn0259821	130.943	1.64257	0.164487	9.98603	1.75467e-23	5.40174e-22	chr3R	4077938	4104326	+	protein_coding	CG42402	none	none	none
FBgn0040477	47.4459	1.64227	0.22573	7.27535	3.45535e-13	5.25455e-12	chr2R	13485616	13486631	+	protein_coding	cid	none	M	R
FBgn0266065	38.6399	1.63694	0.234802	6.97161	3.13336e-12	4.38103e-11	chr2L	5715677	5716426	+	lincRNA	CR44818	none	none	none
FBgn0266408	144.569	1.6353	0.153222	10.6727	1.36537e-26	4.98864e-25	chr3R	19908402	19910318	-	lincRNA	CR45048	none	none	none
FBgn0019990	689.668	1.63521	0.0827642	19.7574	6.92182e-87	1.41327e-84	chr3R	31395659	31402013	+	protein_coding	Gcn2	none	M	none
FBgn0035325	53.2812	1.63354	0.218072	7.49081	6.84507e-14	1.11546e-12	chr3L	2266393	2267640	+	protein_coding	CG13806	none	M	none
FBgn0039481	105.474	1.63337	0.178176	9.16716	4.85642e-20	1.24403e-18	chr3R	27089703	27091130	-	protein_coding	Cpr97Eb	none	none	none
FBgn0003747	24.5178	1.62898	0.2528	6.44375	1.16556e-10	1.41605e-09	chrX	5680616	5682488	+	protein_coding	Gr5a	none	M	none
FBgn0033685	16.4303	1.62757	0.261016	6.23553	4.50257e-10	5.18786e-09	chr2R	12143190	12144552	-	protein_coding	OSCP1	none	none	R
FBgn0035815	81.0097	1.62405	0.188451	8.61789	6.8202e-18	1.52728e-16	chr3L	7733249	7743041	-	protein_coding	Snmp2	none	none	none
FBgn0264429	471.961	1.62101	0.100994	16.0506	5.66225e-58	6.66226e-56	chr3R	25796590	25797778	-	lincRNA	CR43847	none	none	none
FBgn0265653	94.7186	1.6148	0.177323	9.10651	8.50732e-20	2.12821e-18	chr2R	19868744	19869495	+	lincRNA	CR44460	none	none	none
FBgn0052984	33.7795	1.60763	0.240515	6.68413	2.32293e-11	3.03116e-10	chr2L	8964981	8967035	+	protein_coding	CG32984	none	none	R
FBgn0266741	21.6552	1.60275	0.258228	6.20674	5.40963e-10	6.17151e-09	chr3R	25266812	25270007	-	lincRNA	CR45214	none	none	none
FBgn0085466	17.9179	1.60152	0.260569	6.14624	7.93419e-10	8.91248e-09	chr3R	28283718	28284725	+	protein_coding	CG34437	none	M	none
FBgn0035360	18.7145	1.58738	0.259535	6.11627	9.57901e-10	1.07254e-08	chr3L	2648047	2650205	+	protein_coding	CG1246	none	none	none
FBgn0038143	253.332	1.58512	0.122989	12.8883	5.23643e-38	3.18871e-36	chr3R	13373103	13379775	-	protein_coding	CG9813	none	none	none
FBgn0266944	54.933	1.58479	0.211807	7.48224	7.30665e-14	1.18511e-12	chr3L	15457490	15457878	+	lincRNA	CR45395	none	none	none
FBgn0264327	40.4952	1.58342	0.232646	6.80616	1.0024e-11	1.34728e-10	chr2R	21656309	21657180	-	lincRNA	CR43786	none	none	none
FBgn0265150	227.588	1.57758	0.132388	11.9163	9.73049e-33	4.67467e-31	chr2L	262202	263003	+	lincRNA	CR44219	none	none	none
FBgn0267441	16.5654	1.5723	0.261315	6.01685	1.77841e-09	1.92301e-08	chr2L	4185267	4186093	-	lincRNA	CR45791	none	none	none
FBgn0267173	40.3605	1.57073	0.229393	6.84732	7.52463e-12	1.02524e-10	chrX	18256608	18258007	-	lincRNA	CR45613	none	none	none
FBgn0267713	84.0569	1.56864	0.184385	8.50742	1.77847e-17	3.85216e-16	chr3R	21401653	21402289	-	lincRNA	CR46046	none	none	none
FBgn0263588	10.727	1.56563	0.256175	6.11154	9.86717e-10	1.10247e-08	chr3R	29534635	29535354	+	lincRNA	CR43613	none	none	none
FBgn0001134	23.4737	1.56411	0.254273	6.15128	7.68593e-10	8.6476e-09	chr3L	17823332	17839767	+	protein_coding	Grd	none	none	none
FBgn0051370	184.083	1.56396	0.137058	11.411	3.68621e-30	1.57475e-28	chr3R	25302463	25303986	+	protein_coding	CG31370	none	none	none
FBgn0265798	67.4382	1.55272	0.205794	7.54501	4.52254e-14	7.48402e-13	chr2L	12024055	12025202	-	lincRNA	CR44587	none	none	none
FBgn0267794	534.919	1.54396	0.0902203	17.1132	1.18349e-65	1.72964e-63	chr3L	17934031	17946114	+	lincRNA	CR43174	none	none	none
FBgn0051664	29.0203	1.54118	0.246688	6.24749	4.17102e-10	4.81784e-09	chr2L	1824171	1826500	-	protein_coding	CG31664	none	none	none
FBgn0042213	443.666	1.53394	0.102275	14.9982	7.54599e-51	6.84762e-49	chr3R	29725026	29725690	+	protein_coding	CG18731	none	none	none
FBgn0265713	394.952	1.53388	0.100861	15.2079	3.13252e-52	2.95863e-50	chr3L	5493414	5494740	-	lincRNA	CR44520	none	none	none
FBgn0262031	12.1336	1.53145	0.259696	5.89709	3.69973e-09	3.85349e-08	chr3L	19478283	19478670	+	pseudogene	CR42842	none	none	none
FBgn0001083	20.4485	1.52682	0.257671	5.92546	3.11421e-09	3.2731e-08	chrX	11992914	12003914	-	protein_coding	fw	none	none	none
FBgn0264825	83.8314	1.52104	0.183434	8.29202	1.11343e-16	2.2767e-15	chr3R	21534428	21535367	+	lincRNA	CR44033	none	none	none
FBgn0266167	11.1553	1.51923	0.258637	5.87399	4.25425e-09	4.40071e-08	chr2L	10004309	10005043	-	lincRNA	CR44873	none	none	none
FBgn0039311	152.164	1.50807	0.146684	10.281	8.57964e-25	2.83618e-23	chr3R	25275789	25277212	-	protein_coding	CG10513	none	none	none
FBgn0266987	21.6327	1.50159	0.25716	5.83915	5.24675e-09	5.36816e-08	chr3L	4626601	4626903	-	lincRNA	CR45438	none	none	none
FBgn0030093	1357.05	1.50049	0.0693113	21.6486	6.26224e-104	1.81135e-101	chrX	9149308	9151976	+	protein_coding	dalao	none	M	none
FBgn0265714	196.422	1.48382	0.133263	11.1345	8.51756e-29	3.47817e-27	chr3L	5713330	5714029	+	protein_coding	CG44521	none	none	none
FBgn0031579	13.8728	1.4799	0.261306	5.66349	1.48321e-08	1.45123e-07	chr2L	4004983	4005670	+	protein_coding	CG15422	none	none	none
FBgn0267229	10.101	1.47912	0.256376	5.76932	7.959e-09	7.96703e-08	chr3R	28970540	28972750	+	lincRNA	CR45669	none	none	none
FBgn0004456	625.447	1.47726	0.0908531	16.2599	1.90014e-59	2.31417e-57	chrX	13214408	13258490	-	protein_coding	mew	none	none	R
FBgn0266071	75.5588	1.47557	0.193827	7.61282	2.68182e-14	4.50234e-13	chr2L	6138866	6139309	-	lincRNA	CR44824	none	none	none
FBgn0266232	116.606	1.47554	0.172969	8.53067	1.45508e-17	3.16652e-16	chr3R	5989226	5990341	+	lincRNA	CR44927	none	none	none
FBgn0266821	38.3418	1.45984	0.23538	6.20206	5.57303e-10	6.35271e-09	chr2L	12316271	12317313	-	lincRNA	CR45283	none	none	none
FBgn0031504	1458.53	1.44878	0.0697448	20.7726	7.65615e-96	1.93269e-93	chr2L	3128634	3129489	+	protein_coding	CG15403	none	none	none
FBgn0266069	121.399	1.44585	0.166378	8.69017	3.61905e-18	8.21028e-17	chr2L	5631623	5632660	-	lincRNA	CR44822	none	none	none
FBgn0264716	21.7142	1.44134	0.255822	5.63413	1.75943e-08	1.70766e-07	chr2R	21764995	21765295	-	lincRNA	CR43984	none	none	none
FBgn0036873	10.2879	1.44095	0.257336	5.5995	2.14974e-08	2.05984e-07	chr3L	19475016	19475578	-	protein_coding	CG18294	none	none	none
FBgn0265609	30.2621	1.43872	0.249329	5.77036	7.91028e-09	7.92398e-08	chrX	13528756	13529149	-	lincRNA	CR44427	none	none	none
FBgn0266259	40.1432	1.43583	0.229202	6.26447	3.74088e-10	4.3463e-09	chr3R	30618625	30621906	-	protein_coding	CG44954	none	none	none
FBgn0263746	9.73677	1.43499	0.252995	5.672	1.41139e-08	1.38291e-07	chr2L	16728034	16729681	-	pseudogene	CR43671	none	none	none
FBgn0039519	13.8432	1.43338	0.261102	5.48976	4.02489e-08	3.718e-07	chr3R	27478674	27482904	+	protein_coding	Cyp6a18	none	none	none
FBgn0032381	149.998	1.43235	0.153179	9.35087	8.69323e-21	2.32109e-19	chr2L	11847225	11849169	+	protein_coding	Mal-B1	none	M	none
FBgn0034022	61.7913	1.43234	0.206448	6.93801	3.9766e-12	5.52663e-11	chr2R	15485952	15497231	-	protein_coding	CG12964	none	none	none
FBgn0032433	81.9559	1.42812	0.190258	7.5062	6.08697e-14	9.94253e-13	chr2L	12441400	12445924	-	protein_coding	Oatp33Ea	none	none	none
FBgn0033303	104.277	1.42119	0.172225	8.25193	1.55851e-16	3.15887e-15	chr2R	8569136	8570306	+	pseudogene	Cyp6a15Psi	none	none	none
FBgn0033866	18.9792	1.42076	0.259492	5.47517	4.37094e-08	4.01098e-07	chr2R	13753963	13758971	+	protein_coding	CG6280	none	none	none
FBgn0034442	136.512	1.42008	0.155523	9.131	6.78686e-20	1.71325e-18	chr2R	19390127	19391900	+	protein_coding	CG11257	none	M	none
FBgn0265296	37.6231	1.42004	0.236771	5.99755	2.0032e-09	2.156e-08	chr3L	7159198	7189931	-	protein_coding	Dscam2	none	none	R
FBgn0267770	24.4674	1.41759	0.250677	5.65507	1.55786e-08	1.51784e-07	chr3R	25657392	25658274	+	lincRNA	CR46101	none	none	none
FBgn0033297	16.18	1.41757	0.260788	5.43572	5.45758e-08	4.9428e-07	chr2R	8471953	8473961	+	protein_coding	Mal-A8	none	M	none
FBgn0032553	2771.66	1.40573	0.0733787	19.1571	8.44054e-82	1.4834e-79	chr2L	14870370	14872022	-	protein_coding	CG4480	none	none	none
FBgn0026754	11.4336	1.40546	0.257629	5.45535	4.88778e-08	4.44704e-07	chr2R	16843295	16845038	-	protein_coding	Ugt37c1	none	M	none
FBgn0038285	149.184	1.40312	0.148465	9.45084	3.36119e-21	9.31473e-20	chr3R	15078529	15079285	-	protein_coding	CG6974	none	M	none
FBgn0035430	229.502	1.39283	0.12582	11.07	1.75392e-28	7.01772e-27	chr3L	3291458	3299000	+	protein_coding	CG12009	none	M	none
FBgn0034335	425.518	1.38863	0.111881	12.4116	2.26011e-35	1.21156e-33	chr2R	18398392	18399223	+	protein_coding	GstE1	none	M	none
FBgn0014019	71.7435	1.38576	0.193282	7.16964	7.51969e-13	1.11304e-11	chr2L	12008152	12009832	+	protein_coding	Rh5	none	none	none
FBgn0033367	540.139	1.38268	0.106175	13.0226	9.1012e-39	5.61605e-37	chr2R	9042260	9044709	-	protein_coding	PPO2	I	M	none
FBgn0263844	60.2245	1.38138	0.209654	6.58884	4.43263e-11	5.61008e-10	chr3L	20795018	20795678	-	lincRNA	CR43705	none	none	none
FBgn0260869	22.7867	1.37235	0.255659	5.3679	7.96588e-08	7.0715e-07	chrX	20527630	20528043	+	protein_coding	CG42579	none	none	none
FBgn0039817	16.2937	1.36453	0.26072	5.23369	1.66156e-07	1.41268e-06	chr3R	31098867	31101169	-	protein_coding	CG15553	none	none	none
FBgn0031327	133.344	1.3642	0.171124	7.97201	1.5612e-15	2.92914e-14	chr2L	1240035	1243018	+	protein_coding	CG5397	none	none	none
FBgn0039667	57.6413	1.35985	0.210971	6.44564	1.15113e-10	1.40318e-09	chr3R	29494781	29498923	+	protein_coding	CG2010	none	M	none
FBgn0029768	48.3683	1.35669	0.216637	6.2625	3.78851e-10	4.39797e-09	chrX	5446655	5494012	+	protein_coding	SPR	none	none	R
FBgn0264836	103.209	1.356	0.170993	7.93014	2.18902e-15	4.02548e-14	chr3R	16321837	16322189	+	protein_coding	CG44044	none	none	none
FBgn0036485	1320.18	1.35424	0.0794071	17.0544	3.23927e-65	4.6365e-63	chr3L	15147136	15154395	+	protein_coding	FucTA	none	M	none
FBgn0036436	10.6161	1.35345	0.258642	5.2329	1.66871e-07	1.41789e-06	chr3L	14674537	14678147	-	protein_coding	CG4914	none	M	none
FBgn0261362	790.088	1.35338	0.171662	7.88396	3.17169e-15	5.74879e-14	chr2R	17887219	17889973	-	protein_coding	PPO1	none	none	none
FBgn0266943	52.5213	1.35321	0.217562	6.21987	4.97569e-10	5.70929e-09	chr3L	15457952	15458309	+	lincRNA	CR45394	none	none	none
FBgn0032416	44.3769	1.35287	0.225406	6.00193	1.9499e-09	2.10353e-08	chr2L	12138007	12140392	+	protein_coding	Gr33a	none	none	R
FBgn0267628	18.6582	1.34318	0.259249	5.18104	2.20656e-07	1.83448e-06	chr3L	22424468	22424909	-	lincRNA	CR45966	none	none	none
FBgn0261631	139.538	1.34046	0.152102	8.81292	1.21922e-18	2.82599e-17	chr3L	6233490	6234056	-	protein_coding	CG42714	none	none	none
FBgn0030244	62.4656	1.34006	0.19993	6.70265	2.04677e-11	2.68342e-10	chrX	10869283	10870705	+	protein_coding	CG2157	none	none	none
FBgn0028863	18.1899	1.33692	0.259339	5.15511	2.53476e-07	2.07749e-06	chr2L	15644182	15718272	-	protein_coding	CG4587	none	none	none
FBgn0266781	31.3379	1.33528	0.241966	5.51844	3.42015e-08	3.18908e-07	chr3L	10825143	10825601	+	lincRNA	CR45246	none	none	none
FBgn0032415	202.738	1.32986	0.129997	10.2299	1.45623e-24	4.77974e-23	chr2L	12130515	12133411	-	protein_coding	rho-6	none	none	none
FBgn0263381	173.13	1.32928	0.145721	9.12211	7.36743e-20	1.85643e-18	chr3L	17166862	17167542	+	lincRNA	CR43433	none	none	none
FBgn0032442	36.3466	1.32814	0.237506	5.59203	2.24429e-08	2.13716e-07	chr2L	12667247	12669714	-	protein_coding	CG15485	none	M	none
FBgn0038816	594.617	1.32701	0.0863408	15.3695	2.62251e-53	2.60078e-51	chr3R	20635479	20644279	+	protein_coding	Lrrk	I	M	R
FBgn0267255	49.2104	1.32557	0.218035	6.07961	1.20477e-09	1.3339e-08	chr2L	17320249	17320712	-	protein_coding	CG45691	none	none	none
FBgn0262944	972.116	1.32356	0.0932544	14.193	1.01267e-45	7.85466e-44	chr2L	1216853	1217785	-	lincRNA	CR43263	none	none	none
FBgn0262974	36.0333	1.3233	0.236612	5.59269	2.23575e-08	2.13048e-07	chr3R	23825351	23825907	-	lincRNA	CR43285	none	none	none
FBgn0265889	117.356	1.32106	0.159734	8.27036	1.33554e-16	2.71489e-15	chr3L	19678920	19680121	-	lincRNA	CR44678	none	none	none
FBgn0040942	45.5199	1.32051	0.22216	5.94395	2.78234e-09	2.93765e-08	chrX	10264232	10265263	-	protein_coding	CG12643	none	none	none
FBgn0032945	1283.83	1.31736	0.0687376	19.1651	7.24264e-82	1.30593e-79	chr2L	21371226	21377995	+	protein_coding	CG8665	none	M	none
FBgn0267638	65.7275	1.31691	0.199285	6.60816	3.8912e-11	4.93834e-10	chr3L	17696390	17696967	+	lincRNA	CR45976	none	none	none
FBgn0267764	145.104	1.31599	0.151299	8.69798	3.3785e-18	7.67709e-17	chr3R	24607270	24607795	+	lincRNA	CR46095	none	none	none
FBgn0035392	161.814	1.31385	0.147723	8.89404	5.89257e-19	1.38431e-17	chr3L	3052513	3054906	+	protein_coding	CG1271	none	M	none
FBgn0266230	25.4697	1.31049	0.251213	5.21666	1.82177e-07	1.53947e-06	chr3R	5965805	5966411	+	lincRNA	CR44925	none	none	none
FBgn0266579	1133.96	1.30352	0.069516	18.7513	1.88875e-78	3.12184e-76	chr3R	27639885	27656996	-	protein_coding	tau	I	none	R
FBgn0264884	117.847	1.30313	0.160348	8.1269	4.40391e-16	8.6606e-15	chr2L	1872692	1873511	+	lincRNA	CR44075	none	none	none
FBgn0000577	122.477	1.30071	0.162759	7.99166	1.33136e-15	2.50809e-14	chr2R	11524005	11528210	-	protein_coding	en	I	M	R
FBgn0265594	27.0203	1.29923	0.250672	5.18297	2.18385e-07	1.81778e-06	chr2R	18257095	18257595	+	lincRNA	CR44421	none	none	none
FBgn0030367	29.5464	1.29754	0.246152	5.27131	1.35456e-07	1.17322e-06	chrX	12029753	12031465	-	protein_coding	Cyp311a1	none	M	none
FBgn0033368	160.818	1.29621	0.142207	9.11498	7.86849e-20	1.9791e-18	chr2R	9044849	9060608	-	protein_coding	CG13743	none	none	none
FBgn0266888	11.1507	1.29214	0.258124	5.00587	5.56113e-07	4.34745e-06	chr2L	15280027	15280449	+	lincRNA	CR45349	none	none	none
FBgn0039704	209.517	1.29203	0.126606	10.2051	1.88129e-24	6.14583e-23	chr3R	29819130	29825800	+	protein_coding	neo	none	none	R
FBgn0265908	10.6118	1.29001	0.258825	4.98412	6.22451e-07	4.8361e-06	chr2L	4347500	4347954	+	lincRNA	CR44697	none	none	none
FBgn0039024	65.7534	1.28927	0.207525	6.21262	5.21096e-10	5.96447e-09	chr3R	22763959	22766172	-	protein_coding	CG4721	none	M	none
FBgn0266074	47.2344	1.28789	0.221475	5.81506	6.06104e-09	6.16044e-08	chr2R	24237476	24238477	-	lincRNA	CR44827	none	none	none
FBgn0263777	147.348	1.28401	0.147301	8.71691	2.85896e-18	6.51786e-17	chr3R	23425601	23426029	-	protein_coding	CG43694	none	none	none
FBgn0020414	2832.2	1.28313	0.0512285	25.0472	1.87191e-138	1.12998e-135	chr2L	16450906	16455194	+	protein_coding	Idgf3	none	M	none
FBgn0039444	9.19427	1.27393	0.253316	5.02903	4.92974e-07	3.88889e-06	chr3R	26640024	26641054	+	protein_coding	TwdlD	none	none	none
FBgn0085425	550.45	1.27294	0.0884917	14.3849	6.44086e-47	5.22953e-45	chr2R	21092221	21101453	+	protein_coding	CG34396	none	none	none
FBgn0041242	48.5728	1.27247	0.214909	5.92097	3.20047e-09	3.35867e-08	chr2R	10362184	10363584	+	protein_coding	Gr47a	none	none	none
FBgn0000463	173.862	1.27125	0.138865	9.15456	5.45773e-20	1.39037e-18	chr3R	19302730	19326217	-	protein_coding	Dl	I	none	R
FBgn0024841	307.187	1.26923	0.112775	11.2546	2.19806e-29	9.21992e-28	chr3R	29723162	29724226	+	protein_coding	Pcd	none	M	none
FBgn0034070	26.3343	1.26629	0.25285	5.00807	5.49786e-07	4.30655e-06	chr2R	16031929	16047243	+	protein_coding	SP2353	I	none	none
FBgn0086251	1917.09	1.26585	0.0652917	19.3877	9.80422e-84	1.86468e-81	chr2L	21145136	21148546	-	protein_coding	del	none	M	R
FBgn0033602	155.501	1.26185	0.146547	8.61055	7.27108e-18	1.62302e-16	chr2R	11265125	11266856	+	protein_coding	Cpr47Ee	none	none	none
FBgn0036790	47.0615	1.26174	0.232033	5.43779	5.39469e-08	4.89221e-07	chr3L	18560257	18576326	+	protein_coding	AstC-R1	none	none	none
FBgn0267694	39.1133	1.26053	0.233459	5.39937	6.68764e-08	5.9904e-07	chr3R	16526930	16527416	-	lincRNA	CR46030	none	none	none
FBgn0040606	31.1858	1.25673	0.257578	4.87904	1.06603e-06	8.0395e-06	chr3R	26424697	26425105	-	protein_coding	CG6503	none	none	none
FBgn0265447	16.0635	1.25567	0.260698	4.81659	1.46033e-06	1.07847e-05	chr3L	10803996	10805934	-	lincRNA	CR44347	none	none	none
FBgn0041161	2456.4	1.25315	0.0579868	21.6109	1.41768e-103	4.01696e-101	chr3L	14043693	14049892	-	protein_coding	blue	none	none	none
FBgn0037222	544.836	1.24596	0.0879607	14.165	1.50846e-45	1.16353e-43	chr3R	4241044	4242717	-	protein_coding	CG14642	none	M	none
FBgn0025866	761.473	1.2421	0.0813843	15.2621	1.36736e-52	1.31837e-50	chr3L	9888761	9893319	+	protein_coding	CalpB	none	M	R
FBgn0265704	27.1012	1.24062	0.249116	4.9801	6.35527e-07	4.92942e-06	chr3L	70503	71042	-	lincRNA	CR44511	none	none	none
FBgn0000078	410.525	1.23963	0.194424	6.37592	1.81869e-10	2.17117e-09	chr2R	17124763	17126369	+	protein_coding	Amy-d	none	M	none
FBgn0033250	22.7004	1.23867	0.255959	4.83932	1.30286e-06	9.68875e-06	chr2R	8009118	8013755	-	protein_coding	CG14762	none	none	none
FBgn0267107	181.133	1.23801	0.137018	9.03543	1.63365e-19	4.00734e-18	chr3R	29356147	29356771	-	lincRNA	CR45547	none	none	none
FBgn0003996	241.332	1.23531	0.125641	9.83213	8.18673e-23	2.47097e-21	chrX	2790598	2796466	-	protein_coding	w	none	M	R
FBgn0051958	277.375	1.23056	0.116917	10.5251	6.61919e-26	2.32073e-24	chr2L	3785737	3786343	+	protein_coding	CG31958	none	none	none
FBgn0040281	8.8804	1.23043	0.254819	4.82867	1.37448e-06	1.01778e-05	chr3L	1196316	1199339	+	protein_coding	Aplip1	none	none	R
FBgn0053302	87.834	1.22938	0.178537	6.88584	5.74459e-12	7.88121e-11	chr2L	10054212	10055935	+	protein_coding	Cpr31A	none	none	none
FBgn0031678	122.821	1.22821	0.16013	7.67012	1.7183e-14	2.95991e-13	chr2L	5055981	5058248	-	protein_coding	CG31918	none	M	none
FBgn0033115	164.569	1.22287	0.144125	8.48482	2.16048e-17	4.65778e-16	chr2R	6885551	6888262	+	protein_coding	Spn42De	none	M	none
FBgn0052801	10.3717	1.22272	0.257075	4.75628	1.97189e-06	1.43264e-05	chrX	1902081	1903177	-	protein_coding	CG32801	none	none	none
FBgn0036850	400.851	1.22242	0.0986475	12.3918	2.89539e-35	1.5285e-33	chr3L	19099122	19100363	-	protein_coding	Gem2	none	M	none
FBgn0039679	18.8818	1.22201	0.257981	4.73681	2.17104e-06	1.5618e-05	chr3R	29672455	29674223	+	protein_coding	ppk19	none	none	none
FBgn0038581	426.567	1.22148	0.102227	11.9487	6.5934e-33	3.20079e-31	chr3R	18216141	18218014	+	protein_coding	CG14314	none	none	none
FBgn0037487	55.9514	1.22013	0.207722	5.87389	4.2568e-09	4.40071e-08	chr3R	7224413	7241138	+	protein_coding	CG14608	none	M	none
FBgn0267701	11.7534	1.21922	0.260347	4.68306	2.82618e-06	1.99789e-05	chr3R	17417501	17418019	-	lincRNA	CR46034	none	none	none
FBgn0003346	1364.71	1.21727	0.0637558	19.0927	2.90399e-81	4.97765e-79	chr2L	19441958	19447317	+	protein_coding	RanGAP	none	none	R
FBgn0266355	86.1045	1.21672	0.190127	6.39953	1.55852e-10	1.87346e-09	chrX	21409401	21410546	-	lincRNA	CR45003	none	none	none
FBgn0262874	10.1503	1.21601	0.257618	4.7202	2.35617e-06	1.68364e-05	chrX	18138541	18139000	+	protein_coding	CG43229	none	none	none
FBgn0040465	49.1622	1.21553	0.216178	5.62283	1.87858e-08	1.81205e-07	chr2R	18128493	18130246	+	protein_coding	Dip3	I	M	none
FBgn0261089	44.8836	1.21475	0.221015	5.49625	3.87963e-08	3.59338e-07	chr2L	17592259	17604387	+	protein_coding	Sytalpha	none	none	none
FBgn0265687	23.4546	1.20965	0.252119	4.79793	1.60313e-06	1.17642e-05	chr2L	11548639	11550035	-	lincRNA	CR44494	none	none	none
FBgn0034046	469.337	1.20305	0.100297	11.9949	3.77822e-33	1.86017e-31	chr2R	15793999	15855645	+	protein_coding	tun	none	M	none
FBgn0086711	102.622	1.20183	0.17136	7.01348	2.32458e-12	3.29668e-11	chr2L	14975746	14997559	-	protein_coding	mol	none	none	none
FBgn0036767	23.0171	1.20031	0.254186	4.72219	2.33314e-06	1.66804e-05	chr3L	17885947	17886645	-	protein_coding	CG16775	none	none	none
FBgn0035206	373.731	1.19999	0.102007	11.7638	5.99879e-32	2.81376e-30	chr3L	1311718	1313377	-	protein_coding	CG9186	none	none	none
FBgn0051323	210.316	1.19993	0.127041	9.44524	3.54587e-21	9.76803e-20	chr3R	26170846	26187307	+	protein_coding	CG31323	none	none	none
FBgn0035623	43.1486	1.19751	0.232064	5.16025	2.46614e-07	2.02723e-06	chr3L	5604789	5607190	+	protein_coding	mthl2	none	M	none
FBgn0267632	95.1056	1.19657	0.17156	6.97468	3.06562e-12	4.29496e-11	chr3L	22879258	22880399	-	lincRNA	CR45970	none	none	none
FBgn0022740	69.2804	1.19599	0.197911	6.04309	1.51192e-09	1.64898e-08	chr2R	17757404	17760517	+	protein_coding	HLH54F	none	M	none
FBgn0031255	13.2017	1.19446	0.261197	4.57304	4.80705e-06	3.28936e-05	chr2L	422872	425321	+	protein_coding	BBS8	none	none	R
FBgn0034498	351.133	1.19347	0.103479	11.5334	8.94937e-31	3.93206e-29	chr2R	20281628	20287094	-	protein_coding	CG16868	none	none	none
FBgn0029082	64.0796	1.19309	0.19812	6.02208	1.72191e-09	1.86773e-08	chr2R	15011395	15042134	+	protein_coding	hbs	none	M	none
FBgn0266099	36.7706	1.18898	0.235436	5.05012	4.41537e-07	3.50103e-06	chr3L	16390951	16400275	-	protein_coding	CG44836	none	none	none
FBgn0267266	17.2012	1.18776	0.259448	4.57803	4.69369e-06	3.21655e-05	chr2L	20513831	20514546	+	lincRNA	CR45702	none	none	none
FBgn0261989	71.7633	1.18683	0.261114	4.54523	5.48756e-06	3.72382e-05	chr2R	13570594	13572759	-	protein_coding	CG42807	none	none	none
FBgn0063083	67.8814	1.18658	0.195984	6.05448	1.40872e-09	1.54248e-08	chr3L	7406322	7406617	+	lincRNA	pncr015:3L	none	none	none
FBgn0033085	29.3687	1.1844	0.242904	4.87602	1.08247e-06	8.15025e-06	chr2R	6668149	6668738	+	protein_coding	CG15908	none	none	none
FBgn0028424	467.578	1.18019	0.100704	11.7194	1.01379e-31	4.64535e-30	chr2R	16289319	16291333	+	protein_coding	JhI-26	none	none	R
FBgn0030310	54.276	1.17405	0.212846	5.51595	3.46905e-08	3.226e-07	chrX	11561642	11562779	+	protein_coding	PGRP-SA	I	M	none
FBgn0267138	45.1372	1.17302	0.22018	5.32754	9.95518e-08	8.78689e-07	chr3R	10897984	10898581	-	lincRNA	CR45578	none	none	none
FBgn0263340	13.2401	1.16749	0.26128	4.46835	7.88245e-06	5.19905e-05	chr2R	19939881	19940544	-	lincRNA	CR43421	none	none	none
FBgn0267625	51.1036	1.16517	0.216981	5.36992	7.87737e-08	7.01086e-07	chr3L	22345382	22346236	+	lincRNA	CR45963	none	none	none
FBgn0033431	730.106	1.16479	0.0788011	14.7814	1.93004e-49	1.69599e-47	chr2R	9589049	9590443	+	protein_coding	CG1827	none	M	none
FBgn0038071	38.4006	1.16447	0.228127	5.10448	3.3171e-07	2.68071e-06	chr3R	12648057	12652910	+	protein_coding	Dtg	none	none	none
FBgn0085256	7.04528	1.16112	0.24356	4.76729	1.86717e-06	1.36083e-05	chr2R	11248125	11248610	+	protein_coding	CG34227	none	none	none
FBgn0263495	82.9539	1.15639	0.180652	6.40121	1.54153e-10	1.85626e-09	chr3L	3688785	3689409	+	lincRNA	CR43484	none	none	R
FBgn0034935	50.5265	1.1557	0.211277	5.47008	4.49843e-08	4.11438e-07	chr2R	23946958	23949076	-	protein_coding	CG13565	none	none	none
FBgn0033949	27.12	1.15278	0.247507	4.65757	3.19965e-06	2.24476e-05	chr2R	14629909	14631023	+	protein_coding	CG10131	none	M	none
FBgn0004863	80.5491	1.15186	0.192281	5.9905	2.09195e-09	2.2463e-08	chr3R	21499985	21512814	+	protein_coding	C15	none	M	none
FBgn0050074	45.5949	1.15148	0.220179	5.22975	1.69736e-07	1.44048e-06	chr2R	14373107	14373808	+	protein_coding	Obp50d	none	none	none
FBgn0034219	244.633	1.15128	0.119585	9.62732	6.13061e-22	1.76226e-20	chr2R	17445184	17447483	-	protein_coding	mthl4	none	M	none
FBgn0264823	58.1966	1.15028	0.218732	5.25884	1.44964e-07	1.24778e-06	chr4	1027862	1029359	+	lincRNA	CR44031	none	none	none
FBgn0003308	97.5282	1.14651	0.172516	6.64581	3.01553e-11	3.87304e-10	chr3R	13032527	13038020	+	protein_coding	ry	none	M	none
FBgn0000303	16.4429	1.14436	0.259777	4.40518	1.05694e-05	6.83303e-05	chr3R	18705500	18732344	+	protein_coding	Cha	none	M	none
FBgn0030669	645.815	1.14335	0.0871693	13.1165	2.64987e-39	1.64981e-37	chrX	15700171	15701259	-	protein_coding	CG9240	none	M	none
FBgn0034438	618.017	1.13837	0.0863836	13.178	1.17416e-39	7.37647e-38	chr2R	19367247	19373702	-	protein_coding	CG9416	none	M	none
FBgn0264469	90.0327	1.13827	0.178256	6.38559	1.70736e-10	2.04883e-09	chr3L	21528545	21529115	+	lincRNA	CR43877	none	none	none
FBgn0266966	10.4854	1.13781	0.25829	4.40514	1.05714e-05	6.83303e-05	chr3L	6728200	6728701	+	lincRNA	CR45417	none	none	none
FBgn0265793	204.383	1.13524	0.127128	8.92992	4.26322e-19	1.01702e-17	chr2L	10785502	10786173	-	lincRNA	CR44582	none	none	none
FBgn0266152	122.583	1.13518	0.162818	6.97204	3.12379e-12	4.37204e-11	chr2L	14761971	14762691	+	lincRNA	CR44858	none	none	none
FBgn0265002	47.6377	1.13001	0.21631	5.22404	1.75064e-07	1.48207e-06	chr2L	10064120	10180256	-	protein_coding	CG44153	none	none	R
FBgn0039435	60.6325	1.13	0.200969	5.62275	1.8794e-08	1.81205e-07	chr3R	26620607	26621364	-	protein_coding	TwdlP	none	none	none
FBgn0050380	9.13056	1.12895	0.253837	4.44753	8.68647e-06	5.69419e-05	chr2R	7939200	7939659	-	protein_coding	CG30380	none	none	none
FBgn0036899	177.079	1.1285	0.139929	8.06479	7.3359e-16	1.4245e-14	chr3L	19650505	19664104	-	protein_coding	tey	none	M	none
FBgn0010431	72.2716	1.1248	0.1929	5.83098	5.51021e-09	5.62527e-08	chr3L	8413011	8414103	+	protein_coding	mtrm	none	none	R
FBgn0263377	39.5342	1.12386	0.228366	4.9213	8.59721e-07	6.56927e-06	chr2R	15682568	15684933	-	lincRNA	CR43429	none	none	none
FBgn0039323	29.5591	1.12252	0.240708	4.66342	3.11002e-06	2.18631e-05	chr3R	25314493	25316116	-	protein_coding	CG10559	none	none	none
FBgn0038700	192.727	1.12024	0.131824	8.49795	1.92967e-17	4.17314e-16	chr3R	19387860	19389866	+	protein_coding	CG3734	none	M	none
FBgn0032094	38.9673	1.11963	0.236861	4.72694	2.27933e-06	1.63209e-05	chr2L	9077120	9077988	+	protein_coding	CG12439	none	none	none
FBgn0266841	236.557	1.11864	0.14103	7.93195	2.15727e-15	3.97764e-14	chr2L	14496996	14498116	-	lincRNA	CR45303	none	none	none
FBgn0267038	48.8187	1.11799	0.213008	5.24856	1.53292e-07	1.31296e-06	chrX	4047595	4049204	-	lincRNA	CR45482	none	none	none
FBgn0267751	63.0568	1.11741	0.197371	5.66148	1.5007e-08	1.46628e-07	chr3R	30135007	30137581	+	lincRNA	CR46082	none	none	none
FBgn0004781	14.1095	1.11616	0.261246	4.27243	1.93356e-05	0.000119154	chr3R	6695147	6696271	-	protein_coding	Ccp84Ac	none	none	none
FBgn0262111	18.9469	1.11612	0.257705	4.331	1.48436e-05	9.34288e-05	chrX	17232941	17280964	+	protein_coding	f	none	none	none
FBgn0053301	9.57242	1.11535	0.256844	4.34253	1.40853e-05	8.92153e-05	chr2L	10049579	10051201	+	protein_coding	CG33301	none	none	none
FBgn0033579	65.8197	1.11454	0.199394	5.58962	2.2757e-08	2.1641e-07	chr2R	11139303	11172206	-	protein_coding	CG13229	none	none	none
FBgn0053236	37.6757	1.11249	0.229627	4.84476	1.26763e-06	9.45208e-06	chrX	14060701	14061817	-	protein_coding	Ste:CG33236	none	M	none
FBgn0039642	160.028	1.11139	0.145619	7.63214	2.3089e-14	3.90459e-13	chr3R	29147015	29148172	-	protein_coding	CG11882	none	none	none
FBgn0261814	226.825	1.11115	0.122725	9.054	1.37824e-19	3.39283e-18	chr3R	13438586	13439209	-	lincRNA	CR42756	none	none	none
FBgn0034281	7.85928	1.109	0.251358	4.41204	1.02401e-05	6.63742e-05	chr2R	17860759	17861591	+	protein_coding	CG14490	none	none	none
FBgn0033347	32.5546	1.10436	0.236713	4.6654	3.08014e-06	2.1675e-05	chr2R	8918939	8920368	-	protein_coding	CG8248	none	none	none
FBgn0265849	13.1665	1.10384	0.261298	4.22445	2.39528e-05	0.00014497	chr2R	20292544	20292995	+	lincRNA	CR44638	none	none	none
FBgn0267269	80.8718	1.10249	0.181757	6.06573	1.31353e-09	1.44167e-08	chr2L	2625455	2627855	-	lincRNA	CR45705	none	none	none
FBgn0263325	19.4451	1.1022	0.257346	4.28293	1.84447e-05	0.000114069	chr2L	18251380	18252697	+	lincRNA	CR43406	none	none	none
FBgn0030181	197.636	1.10201	0.128731	8.56051	1.1237e-17	2.48827e-16	chrX	10153611	10155009	+	protein_coding	CG12645	none	none	none
FBgn0260780	48.0899	1.09257	0.215027	5.08107	3.75324e-07	2.99827e-06	chrX	11893942	11899920	+	protein_coding	wisp	I	M	R
FBgn0265065	163.294	1.08787	0.146861	7.40751	1.28694e-13	2.03739e-12	chr3R	14421750	14422549	-	lincRNA	CR44176	none	none	none
FBgn0015522	73.1879	1.08711	0.191044	5.69035	1.26779e-08	1.2466e-07	chr2R	17846698	17848444	+	protein_coding	olf186-M	none	none	none
FBgn0037993	42.3631	1.08444	0.230863	4.69734	2.63576e-06	1.86995e-05	chr3R	12138832	12158595	-	protein_coding	dpr15	none	none	none
FBgn0265346	34.8511	1.07955	0.236059	4.57322	4.8028e-06	3.28807e-05	chr2R	10785713	10786026	-	lincRNA	CR44300	none	none	none
FBgn0267489	318.501	1.07811	0.106167	10.1548	3.15421e-24	1.01139e-22	chrY	146091	192020	-	protein_coding	PRY	none	none	none
FBgn0265910	12.8036	1.07647	0.261271	4.12013	3.78658e-05	0.000221266	chr2L	4349171	4349685	+	lincRNA	CR44699	none	none	none
FBgn0267137	27.6755	1.07475	0.247266	4.34653	1.38306e-05	8.77222e-05	chr3R	10896478	10897181	-	lincRNA	CR45577	none	none	none
FBgn0025185	113.349	1.07395	0.166689	6.44282	1.17272e-10	1.42202e-09	chr2R	7510621	7512749	-	protein_coding	az2	none	M	none
FBgn0266137	6.31765	1.07372	0.239384	4.48534	7.27984e-06	4.83836e-05	chr3R	29630303	29659984	-	protein_coding	Dop1R2	I	M	none
FBgn0263498	197.724	1.0734	0.129159	8.31068	9.5159e-17	1.95442e-15	chr3R	6127228	6127955	-	lincRNA	CR43487	none	none	none
FBgn0032286	10.2664	1.07177	0.256311	4.18152	2.89564e-05	0.000172398	chr2L	10694999	10698043	-	protein_coding	CG7300	none	none	none
FBgn0039039	78.6285	1.06918	0.183399	5.82982	5.54875e-09	5.66046e-08	chr3R	23021221	23026713	-	protein_coding	lmd	none	M	none
FBgn0262817	170.049	1.06843	0.138139	7.73447	1.03833e-14	1.81563e-13	chr2R	11085585	11088300	+	protein_coding	CG43188	none	none	none
FBgn0267136	73.5718	1.06708	0.189892	5.61939	1.91628e-08	1.84505e-07	chr3R	10488322	10490216	-	lincRNA	CR45576	none	none	none
FBgn0033657	259.508	1.06686	0.116713	9.14093	6.19171e-20	1.56586e-18	chr2R	11845323	11852324	+	protein_coding	Sln	none	none	none
FBgn0038626	240.587	1.06483	0.118047	9.02037	1.87458e-19	4.5741e-18	chr3R	18559868	18561353	+	protein_coding	CG7691	none	M	none
FBgn0050076	39.9835	1.06309	0.228856	4.64525	3.3966e-06	2.37574e-05	chr2R	14544149	14546372	-	protein_coding	CG30076	none	none	none
FBgn0038592	12.4017	1.06209	0.261295	4.06471	4.80916e-05	0.000274888	chr3R	18267788	18271172	+	protein_coding	CG18599	none	M	none
FBgn0267664	7.34064	1.06155	0.241928	4.38787	1.14468e-05	7.34414e-05	chr3L	509296	509890	+	lincRNA	CR46002	none	none	none
FBgn0035243	213.198	1.0615	0.127402	8.33184	7.95944e-17	1.64693e-15	chr3L	1617347	1618158	-	protein_coding	CG13926	none	none	none
FBgn0011695	696.721	1.05704	0.0920522	11.483	1.60588e-30	6.94581e-29	chr2R	24026171	24027518	+	protein_coding	PebIII	I	none	R
FBgn0026190	41.6304	1.05624	0.229761	4.59714	4.28337e-06	2.95578e-05	chr3R	30491812	30496153	-	protein_coding	PH4alphaMP	none	M	none
FBgn0264723	24.4059	1.04937	0.249222	4.21057	2.54729e-05	0.000153301	chr3L	12245509	12246048	-	lincRNA	CR43991	none	none	none
FBgn0051814	59.5606	1.04742	0.205112	5.1066	3.28005e-07	2.65231e-06	chr2L	13676859	13717320	-	protein_coding	CG31814	none	none	none
FBgn0004513	41.0003	1.047	0.233075	4.49213	7.05146e-06	4.70007e-05	chr3L	6240499	6245746	-	protein_coding	Mdr65	none	none	none
FBgn0266030	16.9696	1.04638	0.259267	4.03592	5.43889e-05	0.000307591	chr2L	5615229	5615661	+	lincRNA	CR44795	none	none	none
FBgn0266732	9.80307	1.04374	0.255865	4.07926	4.51785e-05	0.000259412	chr3R	10060665	10061978	-	lincRNA	CR45205	none	none	none
FBgn0036969	6730.97	1.04343	0.0526823	19.8061	2.63929e-87	5.46924e-85	chr3L	20320951	20322358	+	protein_coding	Spn77Bb	none	M	R
FBgn0035611	87.0796	1.04309	0.185733	5.61607	1.9535e-08	1.87828e-07	chr3L	5533967	5535759	-	protein_coding	CG13285	none	none	none
FBgn0039687	193.301	1.04118	0.130966	7.94998	1.86546e-15	3.47186e-14	chr3R	29724158	29724950	-	protein_coding	CG7593	none	M	none
FBgn0036351	43.6529	1.03819	0.220311	4.71237	2.44852e-06	1.74604e-05	chr3L	13380358	13381346	-	protein_coding	CG14107	none	none	none
FBgn0034229	5789.43	1.0373	0.0480982	21.5663	3.72566e-103	1.03454e-100	chr2R	17511512	17513855	+	protein_coding	CG4847	I	M	R
FBgn0033644	471.241	1.03715	0.102976	10.0718	7.36334e-24	2.30773e-22	chr2R	11675934	11678014	+	protein_coding	Tret1-2	none	none	none
FBgn0033942	207.399	1.03676	0.126459	8.1984	2.43604e-16	4.89464e-15	chr2R	14512558	14515211	-	protein_coding	Cpr51A	none	none	R
FBgn0037853	196.19	1.03584	0.129656	7.98917	1.35855e-15	2.55584e-14	chr3R	10882432	10885001	-	protein_coding	CG14696	none	none	none
FBgn0260967	750.801	1.03302	0.0780947	13.2277	6.0689e-40	3.88297e-38	chr3L	8068412	8069267	-	protein_coding	CG42590	none	none	none
FBgn0035379	103.654	1.03204	0.175151	5.89233	3.80797e-09	3.96029e-08	chr3L	2883640	2892166	-	protein_coding	spz5	I	M	R
FBgn0035374	202.54	1.02928	0.135015	7.62339	2.471e-14	4.16857e-13	chr3L	2780898	2782105	+	protein_coding	mRpS35	none	M	none
FBgn0031568	81.0671	1.02812	0.183877	5.59132	2.25345e-08	2.1444e-07	chr2L	3730465	3754617	+	protein_coding	CG10019	none	none	none
FBgn0063499	6.34023	1.02799	0.241742	4.25242	2.11469e-05	0.000129227	chr2R	18396637	18398519	-	protein_coding	GstE10	none	M	none
FBgn0085480	24.3325	1.02781	0.248004	4.14433	3.40806e-05	0.000200498	chr3L	15688516	15692047	-	protein_coding	CG34451	none	M	none
FBgn0266772	54.46	1.02777	0.208079	4.93931	7.83997e-07	6.01715e-06	chr3L	22420854	22421200	-	lincRNA	CR45237	none	none	none
FBgn0267548	10.2507	1.02669	0.259016	3.96382	7.37595e-05	0.000405254	chr3L	14661454	14661946	-	lincRNA	CR45888	none	none	none
FBgn0053117	6.27962	1.02575	0.236467	4.33781	1.43907e-05	9.08729e-05	chr2L	19912937	19913516	-	protein_coding	Victoria	I	none	none
FBgn0053998	14.6476	1.02547	0.261113	3.92732	8.58977e-05	0.000464771	chr2R	18738491	18739143	+	protein_coding	CG33998	none	none	none
FBgn0032139	21.2898	1.02531	0.254791	4.02414	5.71848e-05	0.000321569	chr2L	9729939	9730945	+	protein_coding	CG13116	none	none	none
FBgn0032601	12.0901	1.02503	0.261207	3.92421	8.7013e-05	0.000469891	chr2L	16754335	16758283	+	protein_coding	yellow-b	none	none	none
FBgn0267612	180.349	1.02437	0.140051	7.31428	2.58769e-13	3.99194e-12	chr3R	24439866	24440510	-	lincRNA	CR45950	none	none	none
FBgn0031866	213.472	1.02384	0.13505	7.58123	3.42296e-14	5.7052e-13	chr2L	6874899	6906656	+	protein_coding	Nlg2	none	none	R
FBgn0033792	15.5434	1.0195	0.261046	3.90543	9.40573e-05	0.0005044	chr2R	13110768	13126014	+	protein_coding	CG13325	none	none	none
FBgn0038291	7.1874	1.01848	0.240022	4.24327	2.20286e-05	0.000134143	chr3R	15137147	15139007	+	protein_coding	CG3984	none	none	none
FBgn0033874	7.02297	1.0173	0.248563	4.09274	4.26303e-05	0.000246925	chr2R	13836418	13839363	+	protein_coding	CG6347	I	M	none
FBgn0029105	50.6018	1.01398	0.214049	4.73714	2.16759e-06	1.56064e-05	chr2R	23957841	23961631	+	protein_coding	alpha-catenin-related	none	none	none
FBgn0033999	18.0213	1.01393	0.257993	3.93007	8.49214e-05	0.000461106	chr2R	15214059	15215686	-	protein_coding	CG8093	none	M	R
FBgn0034135	411.381	1.00908	0.0963806	10.4698	1.18905e-25	4.07624e-24	chr2R	16552257	16558486	+	protein_coding	Syn2	none	none	none
FBgn0039682	29.6958	1.00846	0.25387	3.97236	7.11632e-05	0.000392231	chr3R	29685735	29689311	-	protein_coding	Obp99c	I	none	none
FBgn0266967	12.9119	1.008	0.261344	3.85699	0.000114793	0.000603936	chr3L	6608769	6609238	-	lincRNA	CR45418	none	none	none
FBgn0265373	441.7	1.00779	0.0959285	10.5057	8.13378e-26	2.82324e-24	chr2R	12052943	12056547	+	protein_coding	CG44314	none	none	none
FBgn0041627	270.149	1.00524	0.112645	8.92401	4.49709e-19	1.06914e-17	chr2L	15768629	15771159	-	protein_coding	Ku80	none	M	none
FBgn0035211	735.393	1.00381	0.0821215	12.2234	2.33083e-34	1.19414e-32	chr3L	1333238	1335359	-	protein_coding	CG2211	none	none	none
FBgn0038681	116.323	1.00311	0.160817	6.23758	4.44382e-10	5.12442e-09	chr3R	19135157	19137136	+	protein_coding	Cyp12a4	none	none	none
FBgn0033458	30.9195	1.00211	0.238343	4.20446	2.61708e-05	0.000156889	chr2R	9871469	9873646	+	protein_coding	CG18446	none	M	none
FBgn0050489	12.312	1.00152	0.260022	3.85167	0.000117317	0.000616047	chr2R	11117224	11121884	-	protein_coding	Cyp12d1-p	none	none	none
FBgn0038422	353.094	0.999875	0.102055	9.79739	1.15527e-22	3.45684e-21	chr3R	16360328	16368306	-	protein_coding	CG14880	none	M	none
FBgn0263320	33.0642	0.994566	0.236354	4.20795	2.57699e-05	0.00015482	chr2L	1428473	1429159	+	protein_coding	CG43401	none	none	none
FBgn0266407	47.8763	0.994144	0.215301	4.61746	3.88471e-06	2.69407e-05	chr3R	19907680	19908091	+	lincRNA	CR45047	none	none	none
FBgn0030239	266.709	0.993718	0.114378	8.68802	3.68796e-18	8.35297e-17	chrX	10847437	10848534	+	protein_coding	CG17333	none	M	none
FBgn0267657	45.6604	0.993124	0.218583	4.54345	5.53398e-06	3.75165e-05	chrX	14181112	14182716	-	lincRNA	CR45995	none	none	none
FBgn0002565	43.393	0.992358	0.239055	4.15116	3.3079e-05	0.000195019	chr3L	12129392	12131869	+	protein_coding	Lsp2	none	none	R
FBgn0032082	23.7392	0.991342	0.253406	3.91207	9.15074e-05	0.000491675	chr2L	8967534	8970627	+	protein_coding	CG18088	none	none	R
FBgn0038180	8.38698	0.990724	0.254438	3.89378	9.8695e-05	0.00052764	chr3R	13767548	13770732	+	protein_coding	Cht5	none	M	none
FBgn0265339	74.4565	0.987824	0.190389	5.18844	2.12058e-07	1.76936e-06	chr2R	9861144	9861545	+	lincRNA	CR44293	none	none	none
FBgn0038837	26.1621	0.987768	0.24526	4.02743	5.63906e-05	0.000317489	chr3R	20860186	20866231	-	protein_coding	CG3822	none	none	none
FBgn0035861	107.358	0.98715	0.162378	6.07934	1.2068e-09	1.33508e-08	chr3L	8231813	8240601	-	protein_coding	CG7213	none	none	none
FBgn0052205	102.675	0.98565	0.174261	5.65618	1.54775e-08	1.50906e-07	chr3L	19422837	19424183	-	pseudogene	CR32205	none	none	none
FBgn0038165	134.761	0.985488	0.154035	6.39783	1.57602e-10	1.89286e-09	chr3R	13667045	13674542	-	protein_coding	Task6	none	none	none
FBgn0085360	39.317	0.984402	0.225708	4.3614	1.29234e-05	8.23443e-05	chrX	20122452	20125271	+	protein_coding	CG34331	none	none	none
FBgn0266807	7.0461	0.984057	0.246504	3.99206	6.55027e-05	0.000363195	chr2R	22666124	22666605	-	lincRNA	CR45269	none	none	none
FBgn0020415	217.126	0.983172	0.123422	7.96592	1.63999e-15	3.07283e-14	chr2L	16447329	16450508	+	protein_coding	Idgf2	I	M	none
FBgn0038070	13.9381	0.981804	0.261337	3.75685	0.000172062	0.000878277	chr3R	12640162	12642482	-	protein_coding	CG6753	none	M	none
FBgn0266565	75.5048	0.980347	0.186344	5.26096	1.43304e-07	1.23503e-06	chr3R	18158344	18159924	-	lincRNA	CR45104	none	none	none
FBgn0037420	5.83501	0.979265	0.239285	4.09246	4.26823e-05	0.000247123	chr3R	6284461	6285200	-	protein_coding	CG15597	none	none	none
FBgn0266766	6.71619	0.976456	0.242629	4.02448	5.71012e-05	0.000321229	chr2R	19784293	19789736	+	lincRNA	CR45231	none	none	none
FBgn0266415	153.907	0.976016	0.151468	6.44371	1.16585e-10	1.41605e-09	chr3R	11310675	11311182	+	lincRNA	CR45055	none	none	none
FBgn0003861	16.9636	0.974161	0.259751	3.75037	0.000176573	0.000898986	chr3R	29914520	29920289	-	protein_coding	trp	none	none	none
FBgn0265893	28.6592	0.966292	0.24138	4.00319	6.24932e-05	0.000348176	chr3L	20634171	20634651	+	lincRNA	CR44682	none	none	none
FBgn0039594	152.47	0.96407	0.145133	6.64267	3.08051e-11	3.94556e-10	chr3R	28675040	28695939	+	protein_coding	CG9990	none	none	none
FBgn0029137	12.4129	0.962063	0.261306	3.68175	0.000231639	0.00115106	chr2L	12100764	12103285	-	protein_coding	Patsas	none	M	none
FBgn0039198	10.8848	0.95627	0.260466	3.67138	0.000241241	0.00119323	chr3R	24386103	24390339	-	protein_coding	CG5768	none	none	none
FBgn0266419	184.463	0.956238	0.134245	7.12307	1.05552e-12	1.53937e-11	chrX	20739537	20740308	+	lincRNA	CR45059	none	none	none
FBgn0035640	303.918	0.955362	0.108581	8.7986	1.38536e-18	3.20038e-17	chr3L	5812134	5813093	-	protein_coding	mad2	none	none	R
FBgn0034094	35.5572	0.954945	0.231031	4.13341	3.57416e-05	0.000209648	chr2R	16226500	16229869	+	protein_coding	Tsf3	none	none	none
FBgn0031033	6.17611	0.94891	0.241765	3.92493	8.67548e-05	0.000468861	chrX	19587347	19590170	-	protein_coding	CG14219	none	none	none
FBgn0260653	173.177	0.948621	0.137544	6.89683	5.31748e-12	7.33147e-11	chr3L	19700976	19708015	-	protein_coding	serp	none	M	none
FBgn0029707	26.4406	0.946626	0.247998	3.81707	0.000135045	0.000703286	chrX	4380757	4382466	+	protein_coding	CG12688	none	none	none
FBgn0263341	158.871	0.946005	0.14058	6.7293	1.70481e-11	2.24356e-10	chr2R	22291716	22292395	+	lincRNA	CR43422	none	none	none
FBgn0038714	157.243	0.94487	0.144091	6.55743	5.4742e-11	6.85954e-10	chr3R	19597501	19598955	-	protein_coding	Cpr92A	none	none	none
FBgn0265683	290.222	0.943646	0.115674	8.15781	3.41155e-16	6.79569e-15	chr2L	10886453	10887199	+	lincRNA	CR44490	none	none	none
FBgn0267268	7.22499	0.94207	0.24842	3.79224	0.000149293	0.00077084	chr2L	21949848	21950521	-	lincRNA	CR45704	none	none	none
FBgn0046258	112.993	0.940687	0.158702	5.92738	3.07806e-09	3.23755e-08	chr3R	27685961	27692790	+	protein_coding	CG12880	none	none	none
FBgn0261929	25.1594	0.940021	0.248126	3.78848	0.000151572	0.000781151	chr3R	8578204	8629996	+	protein_coding	5-HT2B	none	none	none
FBgn0265304	11.4123	0.939043	0.259061	3.6248	0.000289184	0.00140582	chr2R	8744044	8744376	-	lincRNA	CR44277	none	none	none
FBgn0261628	33.5416	0.934939	0.238551	3.91924	8.88289e-05	0.000478394	chr2L	13930321	13931362	-	protein_coding	CG42711	none	none	none
FBgn0265934	33.7395	0.934161	0.235716	3.96307	7.39918e-05	0.00040637	chr3L	11324325	11325000	-	lincRNA	CR44723	none	none	none
FBgn0037386	19.3153	0.932456	0.256484	3.63554	0.000277404	0.00135282	chr3R	5831638	5838782	+	protein_coding	CG1208	none	none	none
FBgn0031261	84.1738	0.931094	0.179675	5.1821	2.19403e-07	1.82516e-06	chr2L	545128	547096	+	protein_coding	nAChRbeta3	none	none	none
FBgn0267774	19.6395	0.930599	0.255206	3.64646	0.000265878	0.00130072	chr3R	28340411	28340800	-	lincRNA	CR46105	none	none	none
FBgn0031677	148.824	0.929285	0.151052	6.15209	7.64707e-10	8.61785e-09	chr2L	5054578	5055016	-	protein_coding	CG14036	none	none	none
FBgn0035777	19.0243	0.926643	0.257738	3.59529	0.00032403	0.00155807	chr3L	7390741	7396013	+	protein_coding	CG8563	none	M	none
FBgn0038365	50.0526	0.925012	0.212794	4.34699	1.38021e-05	8.75814e-05	chr3R	15802274	15803653	+	protein_coding	CG9593	I	none	none
FBgn0017414	119.282	0.924711	0.159567	5.79513	6.82702e-09	6.88854e-08	chr2R	10893033	10894414	-	protein_coding	cag	none	none	none
FBgn0265828	85.5545	0.924689	0.178945	5.16744	2.37328e-07	1.95901e-06	chr2L	9119581	9120040	+	lincRNA	CR44617	none	none	none
FBgn0036248	870.563	0.924197	0.0752044	12.2891	1.03622e-34	5.32849e-33	chr3L	12118256	12119789	+	protein_coding	ssp	none	M	none
FBgn0032373	27.0834	0.923633	0.244688	3.77473	0.00016018	0.000822158	chr2L	11738947	11744524	+	protein_coding	Vha100-5	none	none	none
FBgn0262687	5749.76	0.9217	0.0508111	18.1398	1.5473e-73	2.49799e-71	chrX	11919124	11919657	-	lincRNA	CR43157	none	none	none
FBgn0265526	265.241	0.919796	0.124672	7.3777	1.61043e-13	2.52362e-12	chr2R	16964294	16964894	+	lincRNA	CR44376	none	none	none
FBgn0022774	137.541	0.916046	0.150211	6.0984	1.07138e-09	1.19287e-08	chr3L	19647279	19649851	-	protein_coding	Oat	none	M	none
FBgn0262951	13.508	0.916016	0.261353	3.5049	0.000456779	0.00212388	chr3L	22665299	22669528	-	lincRNA	CR43270	none	none	none
FBgn0037906	55.9694	0.915326	0.204135	4.48393	7.32809e-06	4.86344e-05	chr3R	11452848	11460552	-	protein_coding	PGRP-LB	I	M	none
FBgn0038967	69.3306	0.914974	0.190719	4.79749	1.60669e-06	1.17841e-05	chr3R	22425213	22436150	-	protein_coding	CG13847	none	none	none
FBgn0025712	48.3399	0.914238	0.215554	4.24134	2.22194e-05	0.000135245	chr3L	1648943	1651501	+	protein_coding	CG13920	none	none	none
FBgn0264263	76.7053	0.913945	0.197468	4.62832	3.68639e-06	2.56551e-05	chr2L	15846953	15847381	+	lincRNA	CR43763	none	none	none
FBgn0035160	206.571	0.913111	0.130482	6.99798	2.59685e-12	3.65666e-11	chr3L	737679	755489	-	protein_coding	hng3	none	M	none
FBgn0266315	46.0499	0.912419	0.227445	4.0116	6.03091e-05	0.000337226	chr2L	20464501	20484702	-	lincRNA	CR44980	none	none	none
FBgn0053493	21.3562	0.911569	0.253549	3.59524	0.000324093	0.00155807	chr3L	10692529	10693167	-	protein_coding	CG33493	none	none	none
FBgn0053970	523.885	0.910327	0.0869037	10.4751	1.12397e-25	3.88188e-24	chr3R	26318354	26362588	+	protein_coding	CG33970	none	none	none
FBgn0038260	20.9072	0.910251	0.25449	3.57676	0.000347874	0.00166093	chr3R	14796304	14798474	+	protein_coding	CG14855	none	none	none
FBgn0025645	24.3711	0.910232	0.249894	3.64247	0.00027003	0.00131918	chrX	2937026	2938073	+	protein_coding	CG3598	none	none	none
FBgn0264437	13.7265	0.909718	0.261171	3.48323	0.00049541	0.00228438	chr2L	8590369	8594489	-	lincRNA	CR43855	none	none	none
FBgn0053543	18.6413	0.909386	0.257386	3.53316	0.000410629	0.00192999	chr2L	1997101	2006313	-	protein_coding	CG33543	none	none	none
FBgn0005778	577.376	0.909381	0.0874485	10.399	2.5045e-25	8.43993e-24	chr2R	22041666	22042945	-	protein_coding	PpD5	none	M	none
FBgn0032788	20.7099	0.9092	0.255224	3.56236	0.000367531	0.00174455	chr2L	19484929	19486532	+	protein_coding	CG13084	none	none	none
FBgn0030158	13.2044	0.907719	0.261274	3.4742	0.000512382	0.00235716	chrX	9879869	9880535	+	protein_coding	CG9686	none	none	none
FBgn0266771	9.60218	0.906275	0.256122	3.53845	0.000402484	0.00189748	chr3L	22121931	22122216	+	lincRNA	CR45236	none	none	none
FBgn0265820	22.9648	0.904808	0.251399	3.59909	0.000319329	0.0015373	chr2L	4619586	4620918	+	lincRNA	CR44609	none	none	none
FBgn0043825	12742.8	0.904387	0.0510892	17.7021	4.03839e-70	6.16143e-68	chr2L	10643970	10645891	+	protein_coding	CG18284	none	M	R
FBgn0264775	6.15889	0.903921	0.243912	3.70594	0.000210612	0.00105488	chr3R	15508895	15509917	-	protein_coding	CG44013	none	none	none
FBgn0033451	93.7306	0.903522	0.174908	5.16571	2.39529e-07	1.97601e-06	chr2R	9839775	9841163	+	protein_coding	CG1665	none	M	none
FBgn0265756	9.12071	0.902968	0.254885	3.54264	0.000396138	0.00187074	chr3L	17334005	17334499	+	lincRNA	CR44563	none	none	none
FBgn0264470	156.955	0.902751	0.147988	6.10015	1.05967e-09	1.18172e-08	chr3L	21884510	21887039	-	lincRNA	CR43878	none	none	none
FBgn0052201	965.471	0.902288	0.0708495	12.7353	3.76507e-37	2.21501e-35	chr3L	18609619	18611862	+	protein_coding	CG32201	none	M	R
FBgn0051865	6.28616	0.902075	0.24319	3.70934	0.000207801	0.00104231	chr2L	11996808	11997965	+	protein_coding	Ada1-1	none	M	none
FBgn0265684	68.5402	0.901941	0.1944	4.63961	3.49067e-06	2.43785e-05	chr2L	10894643	10895344	-	lincRNA	CR44491	none	none	none
FBgn0035644	106.893	0.901897	0.167507	5.38422	7.27588e-08	6.49903e-07	chr3L	5895690	5897435	-	protein_coding	DNApol-epsilon58	none	M	none
FBgn0037513	562.781	0.901896	0.107441	8.39431	4.68628e-17	9.84331e-16	chr3R	7747912	7750079	-	protein_coding	pyd3	none	M	none
FBgn0037290	42.3454	0.90142	0.222514	4.05108	5.09819e-05	0.000289858	chr3R	4965444	4968485	+	protein_coding	CG1124	none	none	R
FBgn0002901	398.495	0.900318	0.0966757	9.31276	1.24555e-20	3.28769e-19	chr3L	18109813	18112847	+	protein_coding	mus304	none	M	R
FBgn0262741	31.9412	0.900082	0.239273	3.76174	0.000168739	0.000863534	chr3R	28586047	28591386	+	lincRNA	MRE23	none	none	none
FBgn0267782	84.3503	0.89987	0.180105	4.99635	5.84243e-07	4.55198e-06	chr3R	30272761	30273555	-	lincRNA	CR46113	none	none	none
FBgn0052305	467.46	0.899251	0.0965923	9.30976	1.28117e-20	3.37528e-19	chr3L	2248634	2252729	+	protein_coding	CG32305	none	M	none
FBgn0086691	177.845	0.898827	0.134185	6.69843	2.10667e-11	2.75414e-10	chr2L	15274180	15275091	-	protein_coding	UK114	none	M	none
FBgn0038299	331.386	0.898735	0.105172	8.54537	1.28126e-17	2.80583e-16	chr3R	15206702	15208762	-	protein_coding	Spn88Eb	I	M	none
FBgn0266726	118.533	0.89857	0.163864	5.48363	4.16682e-08	3.84655e-07	chr4	597623	598274	-	lincRNA	CR45199	none	none	none
FBgn0035875	323.982	0.898321	0.113757	7.89682	2.86102e-15	5.21977e-14	chr3L	8336671	8338595	+	protein_coding	Cpr66Cb	none	none	none
FBgn0026402	436.483	0.89682	0.0932874	9.61351	7.01175e-22	2.00724e-20	chr2R	17003562	17005149	-	protein_coding	NiPp1	none	M	R
FBgn0036984	16.3788	0.896796	0.259514	3.45567	0.000548918	0.00250896	chr3L	20407102	20410566	-	protein_coding	CG13248	none	none	none
FBgn0264510	1265.16	0.895914	0.072221	12.4052	2.45011e-35	1.30335e-33	chr2R	12594391	12595649	-	lincRNA	CR43909	none	none	none
FBgn0264956	59.2785	0.89514	0.203456	4.39967	1.08415e-05	6.99132e-05	chr2R	5884893	5886495	+	lincRNA	CR44125	none	none	none
FBgn0000527	106.377	0.894223	0.176961	5.05323	4.34396e-07	3.44638e-06	chr3R	21229838	21237177	-	protein_coding	e	none	M	none
FBgn0266939	15.2579	0.894168	0.260958	3.42649	0.000611447	0.00276789	chr3L	18597994	18598429	+	lincRNA	CR45390	none	none	none
FBgn0266248	150.825	0.894153	0.141985	6.29752	3.02437e-10	3.53752e-09	chr3R	14375398	14377344	-	lincRNA	CR44943	none	none	none
FBgn0032462	11.6028	0.893626	0.260669	3.4282	0.000607587	0.00275228	chr2L	12966589	12967810	+	protein_coding	CG16800	none	none	none
FBgn0266677	101.419	0.893591	0.168171	5.3136	1.07479e-07	9.43861e-07	chr3L	5918388	5919556	+	lincRNA	CR45167	none	none	none
FBgn0261363	20.0893	0.891742	0.254615	3.50231	0.000461246	0.00214322	chr2R	23064768	23067183	+	protein_coding	PPO3	I	M	none
FBgn0011288	65.7244	0.89081	0.192897	4.61806	3.87353e-06	2.68901e-05	chr3L	24074179	24299205	+	protein_coding	Snap25	none	none	none
FBgn0036449	750.526	0.890166	0.0877625	10.1429	3.5637e-24	1.14006e-22	chr3L	14776495	14786412	-	protein_coding	bmm	none	M	none
FBgn0027082	59.282	0.888831	0.203441	4.36899	1.24822e-05	7.97162e-05	chr3L	2650160	2651850	-	protein_coding	Aats-pro	none	M	none
FBgn0262889	4.82604	0.887848	0.228267	3.88951	0.000100448	0.000536187	chr2R	12243998	12244701	-	protein_coding	CG43244	none	none	none
FBgn0026388	9.61032	0.885123	0.254293	3.48072	0.000500072	0.00230435	chr2R	10139263	10142074	+	protein_coding	Or46a	none	none	none
FBgn0265527	60.4796	0.883823	0.197488	4.47531	7.62989e-06	5.04445e-05	chr2R	16969394	16971695	+	lincRNA	CR44377	none	none	none
FBgn0265063	69.6465	0.882143	0.199657	4.41828	9.94874e-06	6.47274e-05	chr3R	19297245	19297695	-	protein_coding	CG44174	none	none	none
FBgn0054049	853.432	0.882098	0.0807518	10.9236	8.8925e-28	3.42004e-26	chr2L	2264230	2265321	-	protein_coding	CG34049	none	none	none
FBgn0036106	2073.31	0.879678	0.0675548	13.0217	9.20907e-39	5.65746e-37	chr3L	10880698	10882386	-	protein_coding	CG6409	none	none	none
FBgn0020416	48.6197	0.878517	0.213181	4.12099	3.7724e-05	0.00022053	chr2L	16445277	16446793	+	protein_coding	Idgf1	none	M	none
FBgn0033880	9.81751	0.87835	0.258756	3.39451	0.000687524	0.00306341	chr2R	13854577	13855778	-	protein_coding	CG6553	none	none	none
FBgn0034612	111.394	0.87826	0.162479	5.40536	6.46777e-08	5.81597e-07	chr2R	21285247	21290343	-	protein_coding	CG10505	none	none	none
FBgn0039480	12.953	0.877936	0.261352	3.3592	0.000781672	0.0034279	chr3R	27083129	27087778	-	protein_coding	Cpr97Ea	none	none	none
FBgn0267547	37.1654	0.877895	0.227474	3.85932	0.000113702	0.000598422	chr3L	14134721	14135102	-	lincRNA	CR45887	none	none	none
FBgn0260657	10.8003	0.876935	0.258608	3.39098	0.00069644	0.00309717	chr3L	4556086	4592295	+	protein_coding	CG42540	none	none	none
FBgn0264362	29.0641	0.875777	0.24257	3.61041	0.000305717	0.0014774	chr2L	18804490	18805347	-	protein_coding	CG43814	none	none	none
FBgn0265103	443.021	0.875283	0.0948985	9.22336	2.87934e-20	7.48629e-19	chr2R	9766347	9767514	+	lincRNA	CR44205	none	none	none
FBgn0038596	21.3437	0.873602	0.254259	3.43588	0.000590636	0.00268337	chr3R	18282977	18283528	-	protein_coding	CG14312	none	none	none
FBgn0039937	53.9422	0.870288	0.215561	4.03731	5.40681e-05	0.000306151	chr4	836985	844529	-	protein_coding	fd102C	none	M	none
FBgn0266587	7.79241	0.869153	0.252952	3.43604	0.00059028	0.00268263	chr2L	17584724	17585095	-	lincRNA	CR45112	none	none	none
FBgn0040001	116.795	0.865727	0.245301	3.52925	0.000416746	0.00195609	chr3L	25752858	25762779	-	protein_coding	CG17374	none	none	none
FBgn0052073	257.68	0.863023	0.119103	7.24599	4.29281e-13	6.47137e-12	chr3L	11107007	11107582	-	protein_coding	CG32073	none	none	none
FBgn0051875	252.822	0.862907	0.118882	7.25852	3.91348e-13	5.93175e-12	chr2L	9995560	10002736	-	protein_coding	CG31875	none	M	none
FBgn0026576	901.807	0.861938	0.0721786	11.9417	7.17042e-33	3.46878e-31	chr3R	24050782	24053592	+	protein_coding	CG5991	none	M	none
FBgn0030955	477.484	0.858407	0.0917867	9.35219	8.58486e-21	2.29725e-19	chrX	18775227	18781345	+	protein_coding	CG6891	none	none	none
FBgn0032551	8.07426	0.857756	0.251778	3.40679	0.000657308	0.00295055	chr2L	14783300	14784598	-	protein_coding	CG18636	none	M	none
FBgn0037850	15.1048	0.85699	0.260843	3.28547	0.00101814	0.00433483	chr3R	10878203	10879319	-	protein_coding	CG14695	none	none	none
FBgn0038833	10.5046	0.855367	0.259617	3.29473	0.000985177	0.00421776	chr3R	20847067	20847748	+	protein_coding	CG15696	none	M	none
FBgn0000079	975.226	0.855342	0.0915959	9.3382	9.79813e-21	2.60586e-19	chr2R	17118635	17120303	-	protein_coding	Amy-p	none	M	none
FBgn0265963	223.478	0.854543	0.122865	6.95514	3.52202e-12	4.91455e-11	chr2R	21727494	21728195	-	lincRNA	CR44750	none	none	none
FBgn0001208	20.1813	0.854379	0.26135	3.2691	0.00107892	0.00457116	chr3L	7760452	7763166	+	protein_coding	Hn	none	M	none
FBgn0034247	143.915	0.851759	0.160996	5.29056	1.21943e-07	1.06482e-06	chr2R	17582006	17584012	-	protein_coding	CG6484	none	none	none
FBgn0262827	57.88	0.851139	0.201415	4.22579	2.381e-05	0.000144231	chrX	7452693	7453336	-	protein_coding	CG43198	none	none	none
FBgn0264864	788.106	0.849414	0.0848019	10.0165	1.29043e-23	3.99918e-22	chr2L	2083361	2084419	+	lincRNA	CR44055	none	none	none
FBgn0267731	37.155	0.845771	0.231652	3.65105	0.000261174	0.00127996	chr3R	26241290	26241802	+	lincRNA	CR46062	none	none	none
FBgn0004885	530.036	0.844942	0.0857959	9.84827	6.97329e-23	2.11391e-21	chr3R	24719696	24749125	+	protein_coding	tok	none	M	R
FBgn0038416	36.7639	0.842617	0.227601	3.70216	0.000213769	0.00106954	chr3R	16327848	16329622	+	protein_coding	CG17930	none	none	none
FBgn0264720	94.5402	0.840622	0.173437	4.84684	1.25442e-06	9.36364e-06	chr3L	72195	73101	-	lincRNA	CR43988	none	none	none
FBgn0264366	305.4	0.840153	0.108382	7.75176	9.06253e-15	1.59271e-13	chr2L	12807642	12808340	-	lincRNA	CR43818	none	none	none
FBgn0058469	705.034	0.839573	0.23169	3.6237	0.000290424	0.00141086	chrX	122492	122706	+	lincRNA	CR40469	none	none	none
FBgn0032414	26.159	0.839447	0.244799	3.42913	0.000605529	0.00274654	chr2L	12114359	12129896	+	protein_coding	CG17211	none	none	none
FBgn0035785	7.76718	0.837015	0.246468	3.39605	0.000683671	0.00304722	chr3L	7456148	7458608	+	protein_coding	ppk26	none	none	none
FBgn0265943	59.4339	0.836532	0.198085	4.2231	2.40967e-05	0.000145587	chr2L	14457112	14457338	+	lincRNA	CR44730	none	none	none
FBgn0266932	48.9055	0.836314	0.215003	3.88978	0.000100336	0.000535797	chr3L	20901853	20902524	+	lincRNA	CR45383	none	none	none
FBgn0029606	23.7521	0.834787	0.250604	3.3311	0.000865035	0.00375552	chrX	2223753	2224969	+	protein_coding	CG14052	none	none	none
FBgn0036350	126.037	0.834326	0.156899	5.31761	1.0514e-07	9.24482e-07	chr3L	13377956	13380380	+	protein_coding	CG14111	none	none	none
FBgn0036028	301.778	0.833726	0.107451	7.75911	8.55255e-15	1.50499e-13	chr3L	9679200	9681060	+	protein_coding	CG16717	none	none	none
FBgn0037411	8.49574	0.831082	0.25281	3.28737	0.00101126	0.00431216	chr3R	6215831	6218199	+	protein_coding	Osi3	none	none	none
FBgn0262876	111.18	0.830673	0.166225	4.99727	5.81474e-07	4.53295e-06	chr2L	17704680	17706142	+	protein_coding	CG43231	none	none	none
FBgn0032077	111.334	0.830503	0.160426	5.17686	2.25657e-07	1.87158e-06	chr2L	8941944	8943257	-	protein_coding	CG9515	none	none	none
FBgn0051098	61.463	0.830381	0.197615	4.20202	2.64539e-05	0.000158381	chr3R	25291369	25292977	-	protein_coding	CG31098	none	none	none
FBgn0036017	47.1189	0.827256	0.212878	3.88606	0.000101886	0.000542818	chr3L	9603600	9613909	+	protein_coding	CG3280	none	none	none
FBgn0038487	8.06687	0.82567	0.25379	3.25335	0.00114051	0.00479554	chr3R	17141207	17142404	-	protein_coding	TwdlW	none	none	none
FBgn0046113	189.999	0.824077	0.13076	6.30219	2.93476e-10	3.4385e-09	chr2L	914085	917805	+	protein_coding	GluRIIC	none	none	none
FBgn0266843	51.6202	0.82347	0.207434	3.96979	7.19346e-05	0.000395854	chr2L	5070886	5071109	-	lincRNA	CR45305	none	none	none
FBgn0266534	8.29847	0.821112	0.255166	3.21796	0.00129108	0.00535084	chr3R	25102552	25103617	+	protein_coding	CG45095	none	none	none
FBgn0264371	108.421	0.820855	0.162633	5.04727	4.48156e-07	3.55149e-06	chr2L	3588484	3590301	-	lincRNA	CR43823	none	none	none
FBgn0264715	8.90898	0.819603	0.255794	3.20415	0.0013546	0.00556759	chr2R	21762994	21763994	-	lincRNA	CR43983	none	none	none
FBgn0035199	73.2802	0.816742	0.186567	4.37774	1.19916e-05	7.66887e-05	chr3L	1256448	1274498	+	protein_coding	CG9134	none	none	none
FBgn0262572	5.37286	0.81637	0.234702	3.47833	0.000504548	0.00232343	chr2R	11249593	11249933	+	protein_coding	CG43112	none	none	none
FBgn0036821	74.3716	0.816217	0.185131	4.40886	1.03918e-05	6.72635e-05	chr3L	18878249	18890483	-	protein_coding	CG3961	none	M	none
FBgn0037227	19.0473	0.815646	0.258106	3.16012	0.00157703	0.00635572	chr3R	4254707	4255833	+	protein_coding	TwdlV	none	none	none
FBgn0033767	362.53	0.815421	0.109689	7.43392	1.05429e-13	1.68057e-12	chr2R	12686248	12688786	+	protein_coding	CG13148	none	none	none
FBgn0034720	923.012	0.814803	0.0697002	11.6901	1.43182e-31	6.49655e-30	chr2R	22333499	22373109	-	protein_coding	Liprin-gamma	none	none	none
FBgn0265585	381.385	0.813452	0.0981914	8.28436	1.1875e-16	2.4246e-15	chr2L	17606464	17607260	-	lincRNA	CR44412	none	none	R
FBgn0037836	100.22	0.811554	0.177045	4.5839	4.56389e-06	3.13999e-05	chr3R	10794057	10803955	-	protein_coding	CG14692	none	none	none
FBgn0038261	8.63641	0.811475	0.256484	3.16384	0.00155703	0.0062879	chr3R	14798985	14801163	+	protein_coding	CG14856	none	none	none
FBgn0034885	21.1641	0.811463	0.260316	3.11722	0.00182564	0.00724828	chr2R	23607591	23614710	-	protein_coding	CG4019	none	none	none
FBgn0034480	435.279	0.811064	0.111225	7.29211	3.05134e-13	4.67087e-12	chr2R	20003619	20005003	-	protein_coding	CG16898	none	none	none
FBgn0266383	140.585	0.810299	0.14685	5.51787	3.43136e-08	3.19738e-07	chr3L	14322551	14326251	-	lincRNA	CR45025	none	none	none
FBgn0031219	71.2972	0.809216	0.189193	4.27721	1.89252e-05	0.000116833	chr2L	115364	116488	-	protein_coding	CG13694	none	none	none
FBgn0041712	20.0085	0.809134	0.255758	3.16367	0.00155794	0.00628794	chr2R	23378572	23380438	+	protein_coding	yellow-d	none	none	none
FBgn0263441	113.436	0.80699	0.163152	4.94624	7.56621e-07	5.8199e-06	chr2L	2000057	2003935	+	lincRNA	CR43464	none	none	none
FBgn0085336	314.996	0.805885	0.11272	7.14947	8.71165e-13	1.27992e-11	chr3R	11897581	11898419	+	protein_coding	CG34307	none	none	none
FBgn0038627	1128.44	0.805742	0.0689209	11.6908	1.41999e-31	6.46399e-30	chr3R	18573090	18590726	+	protein_coding	CG7694	none	M	none
FBgn0267620	140.76	0.804386	0.148874	5.40314	6.54841e-08	5.87706e-07	chr3L	21776699	21777160	-	lincRNA	CR45958	none	none	none
FBgn0039580	766.501	0.803589	0.0782069	10.2752	9.11827e-25	3.00708e-23	chr3R	28337018	28339765	-	protein_coding	Gfat2	none	M	none
FBgn0051259	47.0757	0.803362	0.21237	3.78284	0.00015505	0.000798486	chr3R	8523943	8526667	+	protein_coding	CG31259	none	none	none
FBgn0267642	20.9915	0.803301	0.252875	3.17667	0.00148974	0.00605138	chr3L	6376705	6377197	-	lincRNA	CR45980	none	none	none
FBgn0263934	29.7441	0.802947	0.239902	3.34698	0.000816962	0.00356801	chr2R	7086315	7127868	+	protein_coding	esn	none	none	none
FBgn0266029	33.1593	0.802631	0.23577	3.4043	0.00066335	0.00297287	chr2L	5564810	5565755	-	lincRNA	CR44794	none	none	none
FBgn0027597	266.848	0.801952	0.114427	7.0084	2.41065e-12	3.41178e-11	chr2L	1750686	1752122	-	protein_coding	CG17712	none	none	none
FBgn0038350	22.6387	0.800602	0.255006	3.13954	0.00169213	0.00678221	chr3R	15548627	15552833	-	protein_coding	AOX4	none	M	none
FBgn0266708	281.46	0.800319	0.113687	7.03968	1.92686e-12	2.75515e-11	chr2R	15687387	15688985	-	protein_coding	Cep89	none	none	R
FBgn0266153	24.912	0.80023	0.25125	3.185	0.00144753	0.00590408	chr2L	15396333	15396934	+	lincRNA	CR44859	none	none	none
FBgn0267448	78.0829	0.800202	0.186585	4.28868	1.79739e-05	0.000111566	chr3R	21266254	21267390	+	lincRNA	CR45798	none	none	none
FBgn0011569	910.684	0.799801	0.0734232	10.893	1.24434e-27	4.75934e-26	chr3L	10263908	10267111	-	protein_coding	can	none	M	R
FBgn0033350	1801.35	0.797214	0.0566762	14.0661	6.13496e-45	4.65452e-43	chr2R	8925670	8926890	+	protein_coding	CG8237	none	none	none
FBgn0032946	61.4544	0.796513	0.210803	3.77848	0.000157791	0.000810837	chr2L	21379999	21393319	+	protein_coding	nrv3	none	none	none
FBgn0024293	240.879	0.795675	0.122434	6.49882	8.09519e-11	9.98167e-10	chr2R	7151661	7153642	-	protein_coding	Spn43Ab	none	M	R
FBgn0035844	54.7761	0.795506	0.202864	3.92138	8.80418e-05	0.000474523	chr3L	8141867	8151813	-	protein_coding	CG13676	none	M	none
FBgn0036121	72.6218	0.794513	0.188526	4.21434	2.50512e-05	0.000150869	chr3L	11069042	11069864	-	protein_coding	CG6310	none	none	none
FBgn0039368	1392.84	0.79383	0.0706679	11.2332	2.79989e-29	1.16388e-27	chr3R	25775287	25776237	-	protein_coding	CG17196	none	M	none
FBgn0029814	19.7887	0.79345	0.256019	3.09919	0.0019405	0.00764092	chrX	5818558	5840823	+	protein_coding	CG15765	none	none	none
FBgn0266849	38.5814	0.793253	0.225009	3.52542	0.000422806	0.00198024	chr2R	18226794	18228595	+	lincRNA	CR45310	none	none	none
FBgn0033207	9.45253	0.792549	0.258044	3.07138	0.00213075	0.00831459	chr2R	7670326	7671103	-	protein_coding	CG12826	none	none	none
FBgn0032069	81.8948	0.79186	0.181997	4.35096	1.35542e-05	8.61663e-05	chr2L	8777660	8781252	-	protein_coding	CG9468	none	M	none
FBgn0265680	40.645	0.790938	0.223861	3.53317	0.000410613	0.00192999	chr2L	18403947	18404600	+	lincRNA	CR44487	none	none	none
FBgn0028490	1055.88	0.789938	0.0706393	11.1827	4.95609e-29	2.04185e-27	chr2L	11523020	11528205	-	protein_coding	CG31705	none	none	none
FBgn0039226	1006.79	0.789782	0.0719066	10.9834	4.59088e-28	1.79549e-26	chr3R	24797459	24799668	-	protein_coding	Ude	none	M	none
FBgn0266644	301.595	0.787601	0.111574	7.05902	1.67684e-12	2.41363e-11	chr2R	22174950	22176707	-	lincRNA	CR45151	none	none	none
FBgn0267321	51.014	0.787265	0.215214	3.65806	0.000254134	0.00124964	chr3L	21961870	21962196	+	lincRNA	CR45757	none	none	none
FBgn0266857	15.9776	0.787216	0.259479	3.03383	0.00241468	0.00927142	chr2R	11994994	11996194	+	lincRNA	CR45318	none	none	none
FBgn0266031	113.113	0.786134	0.158597	4.95681	7.16615e-07	5.53672e-06	chr2L	5619793	5620280	-	lincRNA	CR44796	none	none	none
FBgn0039709	37.2134	0.784464	0.227265	3.45177	0.000556929	0.00254188	chr3R	29841656	29854699	+	protein_coding	Cad99C	I	none	R
FBgn0265381	39.0449	0.784417	0.228119	3.43864	0.000584649	0.00265878	chr3R	23372005	23372649	-	lincRNA	CR44322	none	none	none
FBgn0035870	12.1915	0.784179	0.260972	3.00484	0.0026572	0.0100689	chr3L	8305335	8306980	-	protein_coding	Gr66a	none	none	none
FBgn0011817	5226.93	0.782179	0.0463844	16.863	8.4226e-64	1.15782e-61	chr3L	7979045	8054147	+	protein_coding	nmo	none	M	none
FBgn0051424	34.2829	0.781728	0.231126	3.38226	0.000718921	0.00317984	chr3R	22115470	22117249	-	protein_coding	Ir94b	none	none	none
FBgn0262968	364.853	0.781158	0.11695	6.67942	2.39884e-11	3.1185e-10	chrX	7494543	7495497	+	lincRNA	CR43279	none	none	none
FBgn0053092	8925.32	0.78056	0.0469365	16.6301	4.21558e-62	5.47002e-60	chr3R	21877935	21880696	+	protein_coding	P5CDh2	none	M	none
FBgn0259736	801.406	0.778312	0.0778455	9.99816	1.55256e-23	4.80082e-22	chr3R	22120060	22133367	+	protein_coding	CG42390	none	none	none
FBgn0034430	674.933	0.778109	0.0791165	9.83498	7.95843e-23	2.40729e-21	chr2R	19291104	19292196	-	protein_coding	mip40	none	M	R
FBgn0016036	15.1887	0.776104	0.26111	2.97233	0.0029555	0.0110307	chr3L	7244387	7245383	+	protein_coding	mei-P22	none	M	R
FBgn0266372	404.863	0.776021	0.0953532	8.13839	4.00573e-16	7.88874e-15	chr3R	10761147	10761797	-	lincRNA	CR45016	none	none	none
FBgn0051974	273.879	0.776011	0.116984	6.63347	3.27884e-11	4.19184e-10	chr2L	141076	143091	-	protein_coding	CG31974	none	none	none
FBgn0038512	142.135	0.775631	0.152336	5.09159	3.55078e-07	2.85957e-06	chr3R	17455889	17456776	-	protein_coding	CG14330	none	none	none
FBgn0030683	79.6524	0.774292	0.182889	4.23367	2.29912e-05	0.000139637	chrX	15749165	15751737	+	protein_coding	CG8239	none	M	none
FBgn0030157	12.488	0.773349	0.25473	3.03596	0.0023977	0.00922661	chrX	9878421	9879279	+	protein_coding	CG1468	none	none	none
FBgn0016061	102.616	0.772498	0.174849	4.41809	9.95785e-06	6.47563e-05	chr3R	27375087	27437482	-	protein_coding	side	none	none	R
FBgn0053203	17.134	0.772457	0.259079	2.98155	0.00286795	0.0107502	chr3R	28870605	28887709	-	protein_coding	CG33203	none	none	none
FBgn0264824	168.316	0.77115	0.143649	5.3683	7.9481e-08	7.06023e-07	chr3R	21498631	21499405	-	lincRNA	CR44032	none	none	none
FBgn0010473	90.4861	0.770696	0.186745	4.12699	3.67544e-05	0.000215497	chr2L	4283147	4323781	+	protein_coding	tutl	none	none	R
FBgn0035998	109.342	0.769879	0.160528	4.79591	1.61937e-06	1.18708e-05	chr3L	9456341	9457669	-	protein_coding	CG3437	none	none	R
FBgn0023534	13.9971	0.769573	0.260863	2.9501	0.00317671	0.0117181	chrX	494613	496369	+	protein_coding	CG17778	none	none	none
FBgn0041184	177.593	0.769358	0.140531	5.47464	4.3839e-08	4.02022e-07	chr2L	18138674	18152417	-	protein_coding	Socs36E	none	M	R
FBgn0051526	229.664	0.76828	0.126178	6.08886	1.13718e-09	1.26313e-08	chr3R	4533247	4533940	+	protein_coding	CG31526	none	none	none
FBgn0265306	183.931	0.768001	0.13236	5.80236	6.53868e-09	6.61684e-08	chr2R	8542795	8543542	-	lincRNA	CR44279	none	none	none
FBgn0085452	40.4291	0.767456	0.221571	3.46371	0.00053279	0.00244376	chr2R	23358611	23359204	+	protein_coding	CG34423	none	M	none
FBgn0052301	725.906	0.767278	0.0753991	10.1762	2.53218e-24	8.176e-23	chr3L	2244477	2248614	+	protein_coding	CG32301	none	M	none
FBgn0035583	11.3323	0.766331	0.260997	2.93616	0.00332299	0.0121893	chr3L	4898899	4900869	+	protein_coding	CG13704	none	none	none
FBgn0039052	6.99	0.765794	0.246099	3.11173	0.00185993	0.00735914	chr3R	23097727	23099191	+	protein_coding	CG6733	none	M	none
FBgn0000206	40.2349	0.765664	0.224521	3.4102	0.000649142	0.00291956	chr3R	25961993	25966948	+	protein_coding	boss	none	none	none
FBgn0267337	174.141	0.764983	0.134603	5.68327	1.32147e-08	1.29663e-07	chr3R	7272616	7309629	-	protein_coding	rn	none	M	none
FBgn0050052	15.7724	0.764253	0.261272	2.92512	0.0034432	0.0125671	chr2R	12690058	12690955	-	protein_coding	Obp49a	none	none	none
FBgn0085414	27.6028	0.764169	0.24398	3.13209	0.00173565	0.00693261	chr2R	5804711	5860831	+	protein_coding	dpr12	none	none	none
FBgn0004629	539.572	0.763889	0.111947	6.82364	8.87646e-12	1.19884e-10	chr3R	14569102	14569644	-	protein_coding	Cys	none	none	R
FBgn0263766	71.5172	0.763579	0.190028	4.01825	5.86321e-05	0.000329041	chr2L	9961017	9962104	+	lincRNA	CR43683	none	none	none
FBgn0032974	494.019	0.763441	0.0888277	8.59463	8.35353e-18	1.85866e-16	chr2L	22121337	22126614	+	protein_coding	CG3651	none	none	none
FBgn0266703	42.9256	0.763429	0.221151	3.45207	0.000556294	0.00253982	chr3R	16371577	16372778	-	lincRNA	CR45193	none	none	none
FBgn0038009	6.36673	0.763139	0.242032	3.15305	0.00161572	0.00649658	chr3R	12270889	12271300	+	protein_coding	CG17738	I	none	none
FBgn0267144	8.76978	0.761515	0.256666	2.96695	0.00300768	0.0111894	chr3R	12327346	12328003	+	lincRNA	CR45584	none	none	none
FBgn0262960	224.538	0.761062	0.126683	6.00762	1.88268e-09	2.03259e-08	chr2L	17914364	17915023	-	protein_coding	CG43271	none	none	none
FBgn0031900	81.32	0.760858	0.195127	3.89929	9.64748e-05	0.000516566	chr2L	7250606	7252982	-	protein_coding	CG13786	none	none	none
FBgn0039094	365.127	0.760277	0.107643	7.06298	1.62967e-12	2.34957e-11	chr3R	23602506	23605495	-	protein_coding	CG10184	none	M	none
FBgn0040507	62.9262	0.757245	0.19958	3.79418	0.000148131	0.000765121	chr3L	2237607	2243719	+	protein_coding	ACXD	none	M	none
FBgn0263760	9.84526	0.756918	0.25836	2.9297	0.00339286	0.0124193	chr2R	20790244	20791147	-	protein_coding	CG43677	none	none	none
FBgn0001077	99.5399	0.756604	0.170804	4.42967	9.43765e-06	6.16333e-05	chr3R	6864323	6866244	+	protein_coding	ftz	none	M	R
FBgn0066101	151.277	0.756555	0.150114	5.03987	4.65842e-07	3.68533e-06	chr3R	25741347	25763105	-	protein_coding	LpR1	none	none	none
FBgn0050361	10.4254	0.75614	0.25977	2.9108	0.003605	0.0130752	chr2R	8473955	8532294	-	protein_coding	mtt	none	none	none
FBgn0036287	62.9376	0.755069	0.205663	3.67139	0.000241233	0.00119323	chr3L	12474417	12485035	-	protein_coding	CG10663	none	M	none
FBgn0038569	2344.14	0.754736	0.0555195	13.5941	4.34193e-42	2.98433e-40	chr3R	18161391	18164397	-	protein_coding	CG7218	none	none	R
FBgn0033706	1996.22	0.753464	0.0608528	12.3817	3.28123e-35	1.71265e-33	chr2R	12257281	12258652	+	protein_coding	Vha36-2	none	none	none
FBgn0036835	5.8711	0.753182	0.238957	3.15195	0.00162184	0.00651828	chr3L	18984960	18985634	+	protein_coding	CG14075	none	none	none
FBgn0261530	845.91	0.75289	0.0744298	10.1154	4.71932e-24	1.49596e-22	chr3L	9720413	9723194	-	protein_coding	nbs	I	M	none
FBgn0265455	573.738	0.752324	0.0866466	8.68267	3.86576e-18	8.74141e-17	chr3L	12310804	12311961	+	protein_coding	CG44355	none	none	none
FBgn0266021	361.812	0.752034	0.10465	7.18619	6.66259e-13	9.90401e-12	chr2L	21819489	21822313	+	lincRNA	CR44786	none	none	none
FBgn0266357	4.32376	0.750939	0.224796	3.34054	0.000836146	0.00364034	chr2L	1345500	1345840	-	lincRNA	CR45005	none	none	none
FBgn0266972	150.476	0.750801	0.148393	5.05955	4.20257e-07	3.34184e-06	chr2R	20221394	20222157	-	lincRNA	CR45423	none	none	none
FBgn0267150	11.916	0.750717	0.261057	2.87568	0.00403157	0.0144115	chr3R	13785805	13786583	-	lincRNA	CR45590	none	none	none
FBgn0035166	80.3337	0.749695	0.182025	4.11864	3.81119e-05	0.000222517	chr3L	839979	841360	-	protein_coding	CG13902	none	M	none
FBgn0259212	1495.68	0.749228	0.064815	11.5595	6.60984e-31	2.92264e-29	chr3R	5172479	5217456	-	protein_coding	cno	none	none	R
FBgn0267085	10.2924	0.749118	0.260194	2.87907	0.00398848	0.0142906	chrX	5810491	5811006	+	lincRNA	CR45529	none	none	none
FBgn0004619	21.2677	0.747267	0.25345	2.94839	0.00319439	0.0117767	chr3L	6624031	6635059	+	protein_coding	GluRIA	none	none	none
FBgn0031930	4.43445	0.746325	0.223982	3.33208	0.000861994	0.00374466	chr2L	7691108	7692683	-	protein_coding	CG7025	none	M	none
FBgn0002440	10.8722	0.745883	0.259777	2.87125	0.00408854	0.0145964	chr3L	6123933	6128807	-	protein_coding	l(3)mbn	none	none	none
FBgn0266701	283.115	0.745198	0.111743	6.66889	2.57745e-11	3.3413e-10	chr3R	30664777	30666142	+	lincRNA	CR45191	none	none	none
FBgn0001114	231.635	0.745124	0.138403	5.38374	7.2954e-08	6.50959e-07	chr2L	8672697	8676804	+	protein_coding	Glt	none	none	R
FBgn0033240	64.1679	0.744534	0.199474	3.7325	0.000189592	0.000959789	chr2R	7956149	7958254	+	protein_coding	CG2906	none	none	none
FBgn0032285	41.4512	0.744418	0.255791	2.91025	0.00361135	0.0130948	chr2L	10692939	10694103	-	protein_coding	CG17108	none	none	none
FBgn0033158	25.6745	0.742614	0.250687	2.96231	0.0030534	0.0113291	chr2R	7311394	7313495	+	protein_coding	CG12164	none	none	none
FBgn0034470	166.968	0.74205	0.138216	5.36875	7.9283e-08	7.04716e-07	chr2R	19702923	19703915	-	protein_coding	Obp56d	none	none	none
FBgn0085305	10.2798	0.741982	0.260048	2.85325	0.00432752	0.0153862	chr3R	15925628	15927577	+	protein_coding	CG34276	none	none	none
FBgn0030839	417.813	0.74184	0.0945687	7.84445	4.34838e-15	7.83046e-14	chrX	17423590	17428735	+	protein_coding	CG5613	none	M	none
FBgn0037236	119.095	0.741314	0.160492	4.61901	3.85582e-06	2.67939e-05	chr3R	4334878	4337674	-	protein_coding	Skp2	none	M	none
FBgn0038610	93.68	0.740242	0.177567	4.16879	3.06217e-05	0.000181689	chr3R	18378123	18381178	-	protein_coding	CG7675	none	none	none
FBgn0263872	124.762	0.739723	0.15265	4.84587	1.26059e-06	9.40467e-06	chr2L	308536	309348	-	lincRNA	CR43719	none	none	none
FBgn0014135	292.273	0.739164	0.108659	6.80258	1.02765e-11	1.3772e-10	chr3R	19794072	19836817	-	protein_coding	bnl	none	M	R
FBgn0004118	24.8584	0.738579	0.247424	2.98508	0.00283504	0.0106412	chr3R	24509227	24515106	-	protein_coding	nAChRbeta2	none	none	none
FBgn0001147	261.978	0.73837	0.116168	6.35605	2.07013e-10	2.45236e-09	chr2R	25040382	25052331	-	protein_coding	gsb-n	none	M	none
FBgn0262101	184.875	0.738287	0.142189	5.19228	2.07734e-07	1.73641e-06	chrX	17245352	17247016	-	protein_coding	CG42854	none	none	none
FBgn0260660	317.374	0.73735	0.107792	6.84047	7.89342e-12	1.07128e-10	chr3L	6998842	7053499	+	protein_coding	Mp	none	none	R
FBgn0014033	172.886	0.736859	0.163	4.52061	6.16603e-06	4.14974e-05	chr2L	4121701	4124153	+	protein_coding	Sr-CI	I	none	none
FBgn0039077	2611.29	0.736326	0.0514404	14.3142	1.7851e-46	1.42439e-44	chr3R	23402607	23403728	-	protein_coding	CG17380	none	none	none
FBgn0263401	43.9036	0.733643	0.218719	3.35428	0.000795727	0.00348403	chr3R	27440311	27440845	+	protein_coding	CG43447	none	none	none
FBgn0043532	907.54	0.733063	0.0719934	10.1824	2.37741e-24	7.71215e-23	chr2R	19864716	19868714	+	protein_coding	Obp56i	none	none	R
FBgn0003082	68.1871	0.730013	0.19035	3.8351	0.000125512	0.000657342	chr2R	7825288	7827319	+	protein_coding	phr	none	M	none
FBgn0020513	187.659	0.727997	0.139346	5.22438	1.74736e-07	1.4802e-06	chrX	12757035	12760617	-	protein_coding	ade5	none	M	none
FBgn0266780	99.0728	0.727744	0.167049	4.35646	1.32183e-05	8.4185e-05	chr3L	10386449	10387797	+	lincRNA	CR45245	none	none	none
FBgn0004841	37.4028	0.727132	0.226365	3.21221	0.00131719	0.00543795	chr3R	10737591	10751228	-	protein_coding	TkR86C	none	none	none
FBgn0266596	98.5254	0.72648	0.166816	4.35497	1.33083e-05	8.47192e-05	chr3L	9695042	9695650	+	lincRNA	CR45121	none	none	none
FBgn0027578	35.3167	0.726262	0.232741	3.12047	0.00180561	0.00717738	chr3R	28883692	28886015	+	protein_coding	CG14526	none	M	none
FBgn0035139	1889.49	0.725374	0.0617895	11.7394	8.00181e-32	3.71562e-30	chr3L	433145	433906	-	protein_coding	CG13891	none	none	none
FBgn0029898	79.2514	0.72482	0.200602	3.61323	0.000302412	0.00146347	chrX	6747543	6755752	+	protein_coding	CG14439	none	none	none
FBgn0024289	63.6407	0.724704	0.252572	2.86929	0.00411389	0.0146755	chr3R	7052334	7054541	+	protein_coding	Sodh-1	none	M	none
FBgn0261293	4.2716	0.72388	0.221828	3.26324	0.00110145	0.00465525	chr2R	16468208	16468934	+	protein_coding	CheB53b	none	none	none
FBgn0050468	4.14043	0.722914	0.222568	3.24805	0.00116197	0.0048725	chr2R	15504200	15506000	+	protein_coding	Ir52c	none	none	R
FBgn0031086	4.62052	0.721858	0.228368	3.16095	0.00157256	0.00634141	chrX	20091427	20092408	-	protein_coding	fd19B	none	M	none
FBgn0264550	19.1982	0.71911	0.256003	2.80899	0.00496965	0.0173451	chr3L	20921181	20921749	-	lincRNA	CR43929	none	none	none
FBgn0035643	4.08711	0.719034	0.221596	3.24479	0.00117536	0.00492267	chr3L	5882303	5884090	+	protein_coding	CG13287	none	M	none
FBgn0085411	53.3891	0.718073	0.205908	3.48736	0.000487822	0.00225239	chr3L	9878984	9884493	+	protein_coding	CG34382	none	none	none
FBgn0003386	480.171	0.715394	0.0909439	7.86631	3.65244e-15	6.60292e-14	chr2L	3718184	3729145	+	protein_coding	Shaw	none	none	none
FBgn0266671	253.751	0.714378	0.118373	6.03499	1.58975e-09	1.72979e-08	chr2R	18625248	18627718	+	protein_coding	Sec6	none	none	R
FBgn0267589	39.7408	0.714081	0.227362	3.14072	0.00168532	0.00675684	chr2R	15540886	15541300	+	lincRNA	CR45927	none	none	none
FBgn0263109	13.4622	0.713569	0.261206	2.73183	0.00629839	0.0213754	chr2R	5893894	5931363	+	protein_coding	CG43366	none	M	none
FBgn0262887	35.095	0.713538	0.232989	3.06254	0.00219464	0.0085375	chr2L	23069004	23070724	+	lincRNA	CR43242	none	none	none
FBgn0000075	24.1932	0.713517	0.25114	2.84112	0.00449558	0.0159158	chr2L	19110153	19114110	+	protein_coding	amd	none	M	none
FBgn0010329	87.2889	0.713076	0.183628	3.88326	0.000103064	0.000548675	chrX	7995696	8027394	+	protein_coding	Tbh	none	M	R
FBgn0052121	413.633	0.713031	0.0982583	7.2567	3.9665e-13	6.00555e-12	chr3L	13416575	13422336	-	protein_coding	CG32121	none	M	none
FBgn0036872	12.0641	0.71262	0.26099	2.73045	0.00632473	0.0214543	chr3L	19472490	19473145	+	protein_coding	CG12519	none	none	none
FBgn0085481	6.96718	0.710974	0.250474	2.83851	0.00453245	0.0160044	chr3L	15686351	15687902	-	protein_coding	CG34452	none	M	none
FBgn0001229	53	0.710586	0.207448	3.42537	0.000613954	0.0027775	chr3L	9371510	9372497	-	protein_coding	Hsp67Bc	I	M	none
FBgn0031607	262.374	0.710429	0.120741	5.8839	4.007e-09	4.15794e-08	chr2L	4453168	4454453	-	protein_coding	CG15440	none	M	none
FBgn0263663	787.312	0.708865	0.0757489	9.3581	8.1186e-21	2.18447e-19	chr3R	22777566	22781465	-	lincRNA	CR43654	none	none	none
FBgn0015036	25.9388	0.706657	0.244542	2.88971	0.00385593	0.0138765	chrX	2179006	2180998	+	protein_coding	Cyp4ae1	none	none	none
FBgn0036781	15.0078	0.705812	0.260157	2.71303	0.00666718	0.0224623	chr3L	18154896	18162522	-	protein_coding	CG13699	none	none	none
FBgn0033518	1969.93	0.705477	0.0580036	12.1627	4.91356e-34	2.48072e-32	chr2R	10418717	10419761	+	protein_coding	Prx2540-2	none	M	none
FBgn0264717	9.92183	0.705316	0.259508	2.71789	0.0065699	0.0221776	chr3L	18723806	18724312	+	lincRNA	CR43985	none	none	none
FBgn0263502	145.815	0.705146	0.14969	4.71069	2.46875e-06	1.75865e-05	chrX	17378375	17379004	-	lincRNA	CR43491	none	none	none
FBgn0053120	17.7259	0.703983	0.260414	2.70332	0.00686508	0.0230451	chr2L	18841399	18844579	-	protein_coding	CG33120	none	M	none
FBgn0032749	84.4138	0.703599	0.177806	3.95713	7.58565e-05	0.000416117	chr2L	19059128	19063132	+	protein_coding	Phlpp	I	M	none
FBgn0036950	35.5919	0.703056	0.236629	2.97113	0.0029671	0.0110621	chr3L	20207533	20209600	+	protein_coding	CG6996	none	M	none
FBgn0002543	72.4231	0.702145	0.19339	3.63071	0.000282638	0.00137671	chr2L	1380085	1420453	-	protein_coding	lea	none	none	R
FBgn0050157	164.815	0.700944	0.13772	5.08962	3.58785e-07	2.88441e-06	chr2R	6974037	6975133	-	protein_coding	CG30157	none	none	none
FBgn0267675	22.5679	0.700103	0.250034	2.80003	0.00510984	0.0177985	chr3R	11702912	11703708	+	lincRNA	CR46011	none	none	none
FBgn0264705	221.634	0.69979	0.124585	5.61699	1.94317e-08	1.86965e-07	chr3L	8081923	8083200	-	lincRNA	CR43974	none	none	none
FBgn0266033	21.6931	0.699413	0.253582	2.75813	0.00581323	0.0198931	chr2L	623899	624323	-	lincRNA	CR44798	none	none	none
FBgn0051437	22.445	0.698648	0.250066	2.79385	0.00520841	0.0180867	chr3R	25383699	25384623	+	protein_coding	CG31437	none	none	none
FBgn0266870	53.1252	0.697964	0.205249	3.40057	0.000672456	0.0030059	chr2L	14974467	14975001	+	lincRNA	CR45331	none	none	none
FBgn0039118	135.457	0.697871	0.147181	4.7416	2.12041e-06	1.53018e-05	chr3R	23772997	23774127	-	protein_coding	CG10208	none	none	none
FBgn0035468	14.137	0.696842	0.260846	2.67147	0.00755197	0.0249825	chr3L	3894998	3896603	-	protein_coding	Gr63a	none	none	none
FBgn0265444	1332.94	0.696803	0.0631654	11.0314	2.69658e-28	1.06362e-26	chr2R	17386840	17389081	-	lincRNA	CR44344	none	none	R
FBgn0038147	31.4153	0.696653	0.245487	2.83785	0.00454192	0.0160254	chr3R	13389058	13395197	-	protein_coding	CCHa2	none	none	none
FBgn0266753	189.458	0.695657	0.136975	5.07872	3.79984e-07	3.03027e-06	chr3R	26519579	26522279	+	lincRNA	CR45226	none	none	none
FBgn0038439	10.8818	0.695496	0.260372	2.67116	0.00755902	0.0249999	chr3R	16484565	16495422	-	protein_coding	Cad89D	none	none	none
FBgn0024989	88.0333	0.695161	0.176999	3.92749	8.58385e-05	0.000464632	chrX	279702	350504	+	protein_coding	CG3777	none	none	none
FBgn0261675	6.07334	0.694386	0.243787	2.84834	0.00439486	0.0156097	chrX	20934868	20939503	+	protein_coding	Npc1b	none	none	none
FBgn0052260	6.64171	0.693408	0.245676	2.82245	0.00476586	0.0167432	chr3L	4142363	4145966	+	protein_coding	CG32260	none	M	none
FBgn0265745	176.193	0.691451	0.139003	4.97436	6.54649e-07	5.0749e-06	chr3L	12661825	12662247	+	lincRNA	CR44552	none	none	none
FBgn0034693	14.2591	0.690516	0.261138	2.64425	0.00818713	0.0267396	chr2R	22091488	22099534	-	protein_coding	CG11073	none	none	none
FBgn0267772	73.1528	0.689854	0.188109	3.66731	0.000245115	0.0012098	chr3R	28302912	28303571	-	lincRNA	CR46103	none	none	none
FBgn0031514	50.2204	0.689833	0.213141	3.23651	0.00121001	0.00505409	chr2L	3275799	3280534	-	protein_coding	CG3332	none	none	none
FBgn0000477	37.4075	0.689551	0.229592	3.00338	0.00267002	0.0101065	chr3R	18019374	18021161	+	protein_coding	DNaseII	I	M	R
FBgn0259241	17.2509	0.689465	0.257817	2.67425	0.00748975	0.0248164	chrX	10967721	11039901	-	protein_coding	CG42339	I	none	none
FBgn0038181	201.464	0.68933	0.132552	5.20047	1.98789e-07	1.66767e-06	chr3R	13771494	13779317	+	protein_coding	CG9297	none	none	none
FBgn0020377	439.259	0.689173	0.0925244	7.44856	9.43637e-14	1.51462e-12	chr2R	12208892	12212155	-	protein_coding	Sr-CII	I	none	none
FBgn0031879	529.453	0.688883	0.0882762	7.80373	6.0103e-15	1.06983e-13	chr2L	6972827	7010359	-	protein_coding	uif	none	none	none
FBgn0024361	10.3709	0.688592	0.259659	2.65191	0.00800367	0.026207	chrX	1346552	1348143	+	protein_coding	Tsp2A	none	none	R
FBgn0051665	8.919	0.688443	0.257607	2.67246	0.00752978	0.0249229	chr2L	1836537	1858550	+	protein_coding	wry	none	none	none
FBgn0263389	161.642	0.687612	0.140213	4.90405	9.38787e-07	7.14198e-06	chr3R	9652658	9653228	-	protein_coding	CG43441	none	none	none
FBgn0042627	210.335	0.687178	0.246147	2.79174	0.00524252	0.0181923	chr2L	3043946	3056143	+	protein_coding	v(2)k05816	none	M	none
FBgn0011278	96.1599	0.685276	0.171309	4.00024	6.3279e-05	0.000352413	chr3R	21441576	21446537	-	protein_coding	lbe	none	M	R
FBgn0040843	56.3557	0.684699	0.206417	3.31706	0.000909693	0.00392974	chr3L	5132795	5133220	-	protein_coding	CG15213	none	none	none
FBgn0265368	371.133	0.684522	0.104008	6.58147	4.65817e-11	5.8848e-10	chr2L	3562037	3563118	+	lincRNA	CR44309	none	none	none
FBgn0030274	897.866	0.683542	0.0714736	9.56356	1.13775e-21	3.21721e-20	chrX	11149322	11152592	+	protein_coding	Lint-1	none	none	none
FBgn0030575	29.859	0.682376	0.24216	2.81787	0.00483427	0.0169525	chrX	14679567	14681418	+	protein_coding	CG5321	none	M	none
FBgn0039029	1277.57	0.682139	0.0651469	10.4708	1.17662e-25	4.0436e-24	chr3R	22844092	22846302	-	protein_coding	CG4704	none	M	none
FBgn0003162	14.2181	0.682096	0.261116	2.61223	0.00899528	0.0290984	chr2R	21175314	21182608	+	protein_coding	Pu	none	M	R
FBgn0028990	79.7781	0.68183	0.180501	3.77742	0.000158459	0.000813926	chr2L	6671064	6673347	-	protein_coding	Spn27A	I	M	none
FBgn0036208	10.3694	0.681607	0.259243	2.62922	0.0085581	0.0278073	chr3L	11798947	11800861	-	protein_coding	CG10361	none	M	none
FBgn0033366	6.46756	0.680807	0.2364	2.87989	0.00397809	0.014257	chr2R	9039727	9042142	-	protein_coding	Ance-4	none	none	none
FBgn0035043	20.1288	0.679802	0.253867	2.67779	0.00741103	0.0246101	chr2R	24640682	24642239	-	protein_coding	CG4781	none	none	none
FBgn0266022	14.1155	0.678894	0.261152	2.59961	0.00933302	0.0299703	chr2L	2257634	2258000	-	lincRNA	CR44787	none	none	none
FBgn0039370	692.911	0.678656	0.0805341	8.42694	3.54825e-17	7.52121e-16	chr3R	25777267	25778305	-	protein_coding	CG4956	none	M	none
FBgn0040398	93.4502	0.678318	0.185201	3.66261	0.000249661	0.00123005	chrX	1051524	1052631	+	protein_coding	CG14629	none	none	none
FBgn0265785	293.112	0.678137	0.111616	6.07563	1.23499e-09	1.363e-08	chr2L	5883740	5884345	+	protein_coding	CG44574	none	none	none
FBgn0010043	5.64426	0.67795	0.239519	2.83047	0.00464801	0.0163664	chr3R	12378499	12379255	+	protein_coding	GstD7	none	M	none
FBgn0265143	15.1218	0.676456	0.261291	2.5889	0.00962828	0.0307945	chr2R	19652494	19652995	-	lincRNA	CR44212	none	none	none
FBgn0034382	115.702	0.675464	0.157683	4.28368	1.83823e-05	0.000113836	chr2R	18742516	18743626	-	protein_coding	CG18609	none	M	none
FBgn0265884	37.1519	0.675456	0.229169	2.94741	0.00320445	0.0118012	chr3L	18478821	18479223	+	lincRNA	CR44673	none	none	none
FBgn0034140	166.587	0.674804	0.142595	4.73231	2.2198e-06	1.59357e-05	chr2R	16574578	16576586	-	protein_coding	CG8317	none	M	none
FBgn0027527	184.082	0.674168	0.129299	5.21401	1.84797e-07	1.56066e-06	chr3R	6234707	6237181	+	protein_coding	Osi6	none	none	none
FBgn0028552	245.838	0.673542	0.122858	5.48226	4.19931e-08	3.86883e-07	chr2R	24047144	24048903	-	protein_coding	gammaSnap1	none	none	none
FBgn0051104	3.44913	0.673086	0.209928	3.20626	0.00134471	0.00552855	chr3R	25285472	25286974	+	protein_coding	CG31104	none	none	none
FBgn0036900	1040.77	0.672954	0.0722434	9.31509	1.21853e-20	3.22249e-19	chr3L	19683940	19687353	-	protein_coding	CG8765	none	M	none
FBgn0053107	148.243	0.672546	0.14184	4.74159	2.12048e-06	1.53018e-05	chr3R	22583351	22584718	-	protein_coding	CG33107	none	none	none
FBgn0262144	242.46	0.67235	0.119572	5.62298	1.87686e-08	1.81205e-07	chr3R	21736932	21737364	-	protein_coding	CG42870	none	none	none
FBgn0033580	7.75215	0.67158	0.251144	2.67408	0.00749342	0.0248184	chr2R	11146288	11147128	+	protein_coding	CG13231	none	none	none
FBgn0264842	43.6925	0.671542	0.222849	3.01343	0.00258311	0.00982034	chr3L	15884592	15885747	-	lincRNA	CR44050	none	none	none
FBgn0039804	22.2449	0.671361	0.2517	2.6673	0.00764626	0.0252466	chr3R	30827818	30842034	+	protein_coding	CG15544	none	none	none
FBgn0264485	227.739	0.670589	0.127008	5.2799	1.29252e-07	1.12369e-06	chr3L	19229060	19230102	+	lincRNA	CR43893	none	none	none
FBgn0266730	359.418	0.669581	0.100981	6.63077	3.33932e-11	4.2574e-10	chr3R	9483377	9484078	-	lincRNA	CR45203	none	none	none
FBgn0267449	305.684	0.669398	0.111856	5.98446	2.17114e-09	2.32496e-08	chrY	2273421	2487777	+	protein_coding	WDY	none	none	none
FBgn0040967	168.456	0.669014	0.138323	4.83661	1.32072e-06	9.81105e-06	chr2L	11034794	11035308	+	protein_coding	CG18666	none	M	none
FBgn0036858	4.40086	0.66866	0.223706	2.98901	0.00279885	0.0105196	chr3L	19269771	19270642	-	protein_coding	CG14088	none	M	none
FBgn0037297	321.438	0.668564	0.113744	5.87781	4.15728e-09	4.30744e-08	chr3R	5219656	5221548	+	protein_coding	CG1116	none	none	none
FBgn0037046	111.476	0.667769	0.158119	4.22321	2.4085e-05	0.000145587	chr3L	21033553	21034203	-	protein_coding	CG10581	none	none	none
FBgn0025686	11.0378	0.666955	0.26049	2.56038	0.0104556	0.0329773	chr2L	287251	289144	-	protein_coding	Amnionless	none	none	none
FBgn0264870	19.58	0.665476	0.255536	2.60423	0.00920802	0.0296554	chr2L	912980	913305	-	lincRNA	CR44061	none	none	none
FBgn0028939	13.2649	0.665426	0.261128	2.54828	0.0108257	0.0339978	chr2L	13980125	13983269	+	protein_coding	NimC2	I	none	none
FBgn0063495	42.2587	0.664756	0.226066	2.94055	0.00327635	0.0120468	chr2R	18404604	18405338	+	protein_coding	GstE5	none	M	none
FBgn0039054	42.746	0.663992	0.22253	2.98383	0.00284664	0.010676	chr3R	23070515	23112730	-	protein_coding	CG13830	none	none	none
FBgn0036467	75.1891	0.663512	0.20343	3.26162	0.00110779	0.00467914	chr3L	15050262	15050806	-	protein_coding	CG12310	none	none	none
FBgn0064237	11.7915	0.663423	0.260339	2.54831	0.0108247	0.0339978	chr2R	18393665	18395282	+	protein_coding	Idgf5	none	M	none
FBgn0036750	53.7642	0.663278	0.22302	2.97407	0.00293877	0.0109795	chr3L	17745172	17746860	-	protein_coding	CG6034	none	none	none
FBgn0267787	21.7502	0.663269	0.251383	2.63847	0.008328	0.0271168	chr3R	31345138	31345746	+	lincRNA	CR46118	none	none	none
FBgn0032483	1955.39	0.663122	0.0630934	10.5102	7.75475e-26	2.69842e-24	chr2L	13210772	13211814	-	protein_coding	CG15482	none	none	none
FBgn0039659	456.427	0.662106	0.0912865	7.25305	4.07478e-13	6.15606e-12	chr3R	29293742	29297180	-	protein_coding	CG14506	none	none	none
FBgn0265817	290.906	0.658749	0.110552	5.95871	2.54239e-09	2.7028e-08	chr2L	20947134	20948170	-	lincRNA	CR44606	none	none	none
FBgn0267147	12.001	0.658164	0.261334	2.51848	0.0117863	0.0366497	chr3R	12849089	12849585	-	lincRNA	CR45587	none	none	none
FBgn0039676	13.2305	0.658101	0.261242	2.51912	0.0117649	0.0365995	chr3R	29666813	29668877	-	protein_coding	ppk20	none	none	none
FBgn0033733	21.5938	0.65786	0.255888	2.57089	0.0101436	0.0321685	chr2R	12420474	12422535	-	protein_coding	CG8834	none	M	none
FBgn0262719	20.0395	0.657638	0.257034	2.55856	0.0105107	0.0331283	chr3L	8472806	8507146	-	protein_coding	CG43163	none	none	none
FBgn0050114	33.8767	0.657269	0.230402	2.85271	0.00433483	0.0154083	chr2R	18207754	18208978	+	protein_coding	CG30114	none	none	none
FBgn0034876	1584.45	0.65706	0.0649417	10.1177	4.61234e-24	1.46539e-22	chr2R	23544822	23548151	-	protein_coding	wmd	none	none	none
FBgn0029922	82.2306	0.656652	0.17878	3.67296	0.00023976	0.00118802	chrX	6908276	6968829	+	protein_coding	CG14431	none	M	none
FBgn0031732	6.70623	0.656493	0.242929	2.70241	0.00688388	0.0230915	chr2L	5718120	5720899	-	protein_coding	CG11149	none	M	none
FBgn0265881	162.804	0.656103	0.138537	4.73594	2.18041e-06	1.56691e-05	chr3L	18456398	18456800	-	lincRNA	CR44670	none	none	none
FBgn0051076	4.44362	0.655783	0.229808	2.85362	0.00432245	0.0153722	chr3R	26989034	26989852	-	protein_coding	CG31076	none	none	none
FBgn0029161	24.9271	0.655533	0.246205	2.66255	0.0077552	0.0255207	chr2L	6046515	6048706	-	protein_coding	slmo	none	M	R
FBgn0033997	11.161	0.654696	0.261048	2.50795	0.0121435	0.0376423	chr2R	15204653	15206334	+	pseudogene	Ir51a	none	none	none
FBgn0027836	1565.23	0.654434	0.0597724	10.9488	6.73603e-28	2.61969e-26	chr2R	18168412	18172607	-	protein_coding	Dgp-1	none	M	none
FBgn0266204	19.3651	0.653694	0.255502	2.55847	0.0105133	0.033129	chr2L	16293068	16293721	-	lincRNA	CR44899	none	none	none
FBgn0039808	27.6979	0.652748	0.241493	2.70297	0.00687222	0.0230635	chr3R	30877083	30881027	-	protein_coding	CG12071	none	M	none
FBgn0027491	120.602	0.652462	0.158642	4.1128	3.90893e-05	0.00022784	chr2L	10308130	10310956	-	protein_coding	Cdk5alpha	I	M	R
FBgn0267248	6.13025	0.652022	0.245998	2.65052	0.00803691	0.0262923	chr3L	17366774	17367365	+	lincRNA	CR45688	none	none	none
FBgn0004197	513.385	0.651834	0.0917333	7.10575	1.19671e-12	1.7398e-11	chr3R	27172089	27194267	-	protein_coding	Ser	I	none	none
FBgn0000008	167.187	0.651593	0.134927	4.82922	1.3707e-06	1.01552e-05	chr2R	22136967	22172834	+	protein_coding	a	none	none	none
FBgn0085488	977.119	0.651481	0.0723901	8.99959	2.26557e-19	5.49914e-18	chr2R	16824663	16826648	+	protein_coding	CG34459	none	none	none
FBgn0265169	184.546	0.651476	0.132619	4.91238	8.99773e-07	6.85671e-06	chr3R	17126983	17127862	-	lincRNA	CR44238	none	none	none
FBgn0039568	758.142	0.650466	0.0770487	8.44227	3.11234e-17	6.62757e-16	chr3R	27989698	27990751	-	protein_coding	CG4815	none	M	R
FBgn0262897	92.424	0.650206	0.177786	3.65723	0.000254955	0.00125258	chr3R	6903441	6904682	-	lincRNA	CR43252	none	none	none
FBgn0266906	44.0916	0.648673	0.215672	3.00769	0.00263241	0.00999135	chr2L	357328	358174	+	lincRNA	CR45366	none	none	none
FBgn0266681	22.751	0.648458	0.249423	2.59984	0.00932682	0.0299615	chr3L	10893645	10894743	-	lincRNA	CR45171	none	none	none
FBgn0030160	273.136	0.647435	0.114232	5.66771	1.44721e-08	1.417e-07	chrX	9884441	9885044	+	protein_coding	CG9691	none	none	none
FBgn0040503	6.89399	0.646856	0.246763	2.62137	0.00875778	0.0284096	chr2R	11414509	11415462	+	protein_coding	CG7763	none	none	none
FBgn0040102	60.3399	0.646588	0.198138	3.26332	0.00110114	0.00465525	chr2L	4188122	4189284	+	protein_coding	lectin-24Db	none	none	none
FBgn0036242	92.3115	0.646522	0.178199	3.62808	0.000285532	0.00138904	chr3L	12042386	12044217	+	protein_coding	CG6793	none	none	none
FBgn0266566	8.2428	0.646457	0.255371	2.53144	0.0113596	0.0354898	chr3R	15910371	15918007	-	protein_coding	CG45105	none	none	R
FBgn0023549	20.7832	0.645983	0.254438	2.53887	0.0111213	0.0348314	chrX	2189187	2205373	+	protein_coding	Mct1	none	none	none
FBgn0046301	375.159	0.645818	0.101431	6.36705	1.92698e-10	2.29452e-09	chr3L	21830543	21832253	-	protein_coding	CG7148	none	M	none
FBgn0267722	13.1433	0.644292	0.261285	2.46586	0.0136683	0.0414527	chr3R	21632704	21633322	+	lincRNA	CR46055	none	none	none
FBgn0005670	7.21471	0.64369	0.249324	2.58175	0.00983019	0.0313608	chrX	2159144	2162180	-	protein_coding	Cyp4d1	none	none	none
FBgn0030838	2196.51	0.643482	0.057253	11.2393	2.61533e-29	1.09043e-27	chrX	17282495	17305475	+	protein_coding	CG5445	I	M	none
FBgn0035060	3188.85	0.64319	0.0499175	12.885	5.46418e-38	3.31287e-36	chr2R	24768313	24775265	-	protein_coding	Eps-15	none	none	none
FBgn0032835	848.63	0.64289	0.258595	2.48609	0.0129154	0.0395496	chr2L	19962678	19963844	+	protein_coding	CG16772	none	none	none
FBgn0021874	225.569	0.642412	0.122825	5.23032	1.69213e-07	1.43691e-06	chr2L	566365	568121	-	protein_coding	Nle	none	none	none
FBgn0051710	68.3207	0.641326	0.190785	3.36152	0.000775144	0.00340573	chr2L	9702441	9705954	-	protein_coding	CG31710	none	none	none
FBgn0264516	511.276	0.641228	0.0861971	7.43909	1.01378e-13	1.62046e-12	chr3L	3972898	3973784	+	protein_coding	CG43915	none	none	none
FBgn0035267	35.204	0.641211	0.228831	2.80212	0.00507679	0.0176879	chr3L	1746906	1752390	+	protein_coding	CG13921	none	none	none
FBgn0267246	1139.72	0.641077	0.0683048	9.38554	6.25973e-21	1.68757e-19	chr3L	1806042	1806932	-	lincRNA	CR45686	none	none	none
FBgn0267199	3.61958	0.640941	0.215447	2.97494	0.00293047	0.010952	chr3R	16208191	16208935	-	lincRNA	CR45639	none	none	none
FBgn0264792	38.1861	0.640409	0.23	2.78439	0.00536289	0.0185543	chr3R	29458778	29459278	-	lincRNA	CR44022	none	none	none
FBgn0263001	30.0264	0.640143	0.237915	2.69064	0.00713148	0.0238185	chr3L	21829253	21830219	-	lincRNA	CR43309	none	none	none
FBgn0038092	13.3965	0.638827	0.261153	2.44618	0.0144379	0.0433793	chr3R	12916055	12934813	+	protein_coding	beat-Vb	none	none	R
FBgn0040099	123.927	0.638784	0.159739	3.99892	6.3633e-05	0.000353817	chr2L	7857076	7860120	+	protein_coding	lectin-28C	none	none	none
FBgn0032889	69.9235	0.638418	0.201923	3.1617	0.00156853	0.006327	chr2L	20822827	20827744	+	protein_coding	CG9331	none	none	none
FBgn0085786	3.60585	0.638228	0.215162	2.96626	0.00301444	0.0112085	chr2R	3524535	3526047	-	pseudogene	CR41501	none	none	none
FBgn0003353	157.697	0.637879	0.142421	4.47882	7.5056e-06	4.96701e-05	chr2R	24047410	24053035	+	protein_coding	sei	none	none	none
FBgn0035415	168.103	0.637099	0.140251	4.54254	5.55792e-06	3.76237e-05	chr3L	3197044	3197631	-	protein_coding	CG14966	none	none	none
FBgn0085384	232.949	0.636888	0.120544	5.28344	1.26781e-07	1.10562e-06	chr3R	23803858	23860013	+	protein_coding	CG34355	none	none	none
FBgn0265673	236.218	0.636574	0.131398	4.84461	1.2686e-06	9.45427e-06	chr2L	11662001	11662404	+	lincRNA	CR44480	none	none	none
FBgn0036891	82.4919	0.636188	0.180026	3.53387	0.000409516	0.00192671	chr3L	19606207	19608368	+	protein_coding	CG9372	I	M	none
FBgn0032315	70.1001	0.636176	0.192394	3.30664	0.000944233	0.00405874	chr2L	10910050	10910648	-	protein_coding	CG14069	none	none	none
FBgn0264462	102.905	0.635732	0.173925	3.65521	0.000256974	0.00126161	chr3L	17245881	17264290	+	lincRNA	CR43870	none	none	none
FBgn0040725	994.461	0.635573	0.0829943	7.65803	1.88805e-14	3.24026e-13	chr2L	776535	776941	+	protein_coding	CG13946	none	none	none
FBgn0004102	250.412	0.63548	0.124213	5.11604	3.12012e-07	2.53184e-06	chrX	8630158	8650681	-	protein_coding	oc	none	M	none
FBgn0037974	43.6544	0.633046	0.222891	2.84015	0.0045092	0.0159505	chr3R	11980703	11982622	-	protein_coding	CG12224	none	none	none
FBgn0037057	1955.51	0.632915	0.0583154	10.8533	1.92333e-27	7.29606e-26	chr3L	21202919	21208092	+	protein_coding	CG10512	none	none	none
FBgn0260932	60.8701	0.632899	0.196987	3.2129	0.00131403	0.00542815	chr2R	11886066	11887603	+	protein_coding	cuff	none	M	R
FBgn0032080	641.582	0.632426	0.0798927	7.91594	2.45388e-15	4.49467e-14	chr2L	8959254	8962354	-	protein_coding	CG9525	none	none	R
FBgn0000542	219.989	0.632006	0.124189	5.08904	3.59872e-07	2.89147e-06	chrX	3811697	3857621	+	protein_coding	ec	I	M	none
FBgn0037448	318.609	0.63151	0.109112	5.78775	7.13375e-09	7.17717e-08	chr3R	6478310	6495025	+	protein_coding	CG15186	none	none	none
FBgn0003482	13.8648	0.631496	0.260947	2.42001	0.0155199	0.0460031	chr3R	27165715	27167122	+	protein_coding	spn-D	none	M	R
FBgn0261925	27.4026	0.631205	0.24375	2.58956	0.00960992	0.03075	chr2L	15864928	15865461	-	protein_coding	CG42792	none	none	none
FBgn0262881	5.80731	0.629159	0.226849	2.77347	0.00554617	0.0190838	chr2R	14638537	14638935	+	protein_coding	CG43236	none	none	none
FBgn0264554	65.6297	0.628977	0.195301	3.22055	0.00127947	0.00531383	chr3L	21496392	21498830	+	lincRNA	CR43933	none	none	none
FBgn0032439	524.346	0.6283	0.0891449	7.04807	1.81412e-12	2.59931e-11	chr2L	12610516	12646356	-	protein_coding	Ref2	none	none	none
FBgn0264598	80.8931	0.628284	0.187983	3.34224	0.000831037	0.00362265	chrX	2367120	2387664	-	protein_coding	PsGEF	none	none	none
FBgn0011706	52.5557	0.628101	0.208817	3.00791	0.00263055	0.00998701	chr3L	18397534	18398435	-	protein_coding	rpr	I	M	R
FBgn0053773	367.734	0.627848	0.103321	6.07667	1.22705e-09	1.35532e-08	chr3R	31035345	31036124	+	protein_coding	CG33773	none	none	none
FBgn0259146	196.56	0.627318	0.128191	4.89362	9.89973e-07	7.49852e-06	chr3R	25970079	25982736	+	protein_coding	CG42261	none	M	none
FBgn0034661	7.22243	0.627188	0.251493	2.49386	0.0126362	0.0388314	chr2R	21799329	21800904	-	protein_coding	CG4386	none	M	none
FBgn0259789	252.862	0.62708	0.118959	5.27141	1.35379e-07	1.17322e-06	chrX	19766464	19783548	-	protein_coding	vfl	none	M	none
FBgn0036857	27.4846	0.626545	0.24328	2.5754	0.0100124	0.031825	chr3L	19266472	19268913	-	protein_coding	CG9629	none	none	none
FBgn0266371	53.3902	0.626364	0.20795	3.0121	0.00259449	0.00985822	chr3R	10756672	10758280	+	lincRNA	CR45015	none	none	none
FBgn0266773	134.502	0.626327	0.1518	4.126	3.69135e-05	0.000216339	chr3L	6640890	6641514	+	lincRNA	CR45238	none	none	none
FBgn0033623	289.095	0.62578	0.111628	5.60597	2.07094e-08	1.98707e-07	chr2R	11356113	11356600	-	protein_coding	CG13202	none	none	R
FBgn0037889	9966.36	0.625496	0.0504998	12.3861	3.10815e-35	1.6346e-33	chr3R	11241182	11242120	+	protein_coding	scpr-A	none	none	R
FBgn0035265	362.727	0.625314	0.107762	5.8027	6.52549e-09	6.60831e-08	chr3L	1735852	1738106	-	protein_coding	CG18173	none	M	none
FBgn0264790	12.0836	0.625243	0.261339	2.39246	0.0167358	0.0490314	chr3R	8934278	8935287	-	lincRNA	CR44020	none	none	none
FBgn0041605	231.71	0.624958	0.122962	5.08253	3.72435e-07	2.97969e-06	chr3R	4280220	4304604	+	protein_coding	cpx	none	none	none
FBgn0034050	350.081	0.62418	0.105713	5.90446	3.53805e-09	3.69341e-08	chr2R	15934824	15935938	+	protein_coding	CG8297	none	none	R
FBgn0086690	779.448	0.623776	0.0809366	7.70698	1.28833e-14	2.2359e-13	chr3L	15066080	15094724	-	protein_coding	cp309	none	none	R
FBgn0000352	217.736	0.6236	0.130693	4.7715	1.82858e-06	1.3348e-05	chr2R	7382175	7387115	-	protein_coding	cos	I	M	R
FBgn0265900	27.4526	0.622406	0.248447	2.50519	0.0122387	0.0378678	chr3L	22898190	22898580	-	lincRNA	CR44689	none	none	none
FBgn0029879	6.37958	0.622267	0.241428	2.57744	0.00995346	0.0316813	chrX	6597087	6599699	+	protein_coding	APC7	none	M	none
FBgn0050484	511.734	0.621967	0.0882408	7.04852	1.80833e-12	2.59368e-11	chr2R	13846392	13849832	+	protein_coding	CG30484	none	none	none
FBgn0053013	6.81098	0.621358	0.249087	2.49455	0.0126119	0.0387945	chr2R	12363319	12366579	+	pseudogene	CR33013	none	none	none
FBgn0041710	35.1044	0.620677	0.23138	2.6825	0.00730741	0.0243358	chr3R	12991448	12993201	-	protein_coding	yellow-f	none	M	none
FBgn0038144	102.09	0.619164	0.165887	3.73246	0.000189621	0.000959789	chr3R	13379841	13381509	+	protein_coding	CG8870	none	M	none
FBgn0265159	83.1804	0.618944	0.179096	3.45593	0.0005484	0.0025079	chr3R	8754063	8755916	+	lincRNA	CR44228	none	none	none
FBgn0040973	466.796	0.618553	0.107225	5.76874	7.98654e-09	7.98884e-08	chr2L	13293008	13293415	+	protein_coding	CG16824	none	M	none
FBgn0033195	86.8204	0.618268	0.178203	3.46946	0.000521511	0.00239678	chr2R	7587772	7590109	-	protein_coding	CG1360	none	none	none
FBgn0267114	3.88391	0.617502	0.219595	2.812	0.00492342	0.0172053	chr3R	31469102	31469978	+	lincRNA	CR45554	none	none	none
FBgn0051660	24.3726	0.617219	0.248629	2.48249	0.0130466	0.0398635	chr2L	4852863	4876792	+	protein_coding	pog	I	M	R
FBgn0039734	293.657	0.616547	0.108378	5.68883	1.2791e-08	1.25684e-07	chr3R	30000529	30003678	+	protein_coding	Tace	none	M	none
FBgn0052533	75.6496	0.616307	0.182423	3.37844	0.000728984	0.00322126	chrX	19474155	19479411	-	protein_coding	CG32533	none	M	none
FBgn0033763	49.3447	0.615461	0.211813	2.90568	0.00366453	0.013253	chr2R	12655953	12659341	+	protein_coding	CG8646	none	none	none
FBgn0036985	44.8812	0.615375	0.226973	2.71122	0.00670354	0.0225793	chr3L	20413603	20424309	+	protein_coding	zye	none	none	R
FBgn0052706	88.1767	0.613719	0.176525	3.47667	0.000507684	0.0023371	chrX	9087128	9088073	+	protein_coding	CG32706	I	M	none
FBgn0035076	61.6537	0.611881	0.20162	3.03483	0.0024067	0.00925102	chr2R	24888627	24891023	-	protein_coding	Ance-5	none	none	none
FBgn0267260	3.73342	0.611675	0.211506	2.89199	0.00382806	0.0137905	chr2L	17319076	17319308	-	lincRNA	CR45696	none	none	none
FBgn0032864	247.901	0.61167	0.116083	5.26925	1.36979e-07	1.18493e-06	chr2L	20461584	20463444	-	protein_coding	CG2493	none	M	none
FBgn0267783	50.7791	0.611664	0.209114	2.92503	0.00344422	0.0125675	chr3R	30357254	30358138	-	lincRNA	CR46114	none	none	none
FBgn0030230	29.3603	0.6114	0.239717	2.5505	0.0107568	0.0338195	chrX	10749076	10757666	-	protein_coding	Rph	none	none	none
FBgn0040290	156.98	0.610634	0.138125	4.4209	9.82918e-06	6.40095e-05	chr3L	8170639	8175978	-	protein_coding	RecQ4	none	M	R
FBgn0263388	149.29	0.610481	0.141889	4.30252	1.68868e-05	0.000105232	chr3R	28593487	28594283	+	lincRNA	CR43440	none	none	none
FBgn0032857	1916.45	0.610431	0.0748455	8.15588	3.46642e-16	6.89511e-15	chr2L	20385292	20414800	-	protein_coding	CG10947	none	M	none
FBgn0265338	24.0236	0.610366	0.249145	2.44984	0.014292	0.042978	chr2R	9708695	9710496	-	lincRNA	CR44292	none	none	none
FBgn0262613	36.1594	0.610114	0.233234	2.61589	0.0088994	0.0288017	chr3R	27501365	27502025	-	protein_coding	CG43139	none	none	none
FBgn0000442	8.12852	0.609406	0.253253	2.40632	0.0161142	0.0474909	chr2L	786152	790798	-	protein_coding	Pkg21D	none	M	none
FBgn0267280	3.41069	0.60863	0.211829	2.87322	0.00406313	0.0145169	chr2L	4891326	4891845	-	pseudogene	CR45716	none	none	none
FBgn0262879	49.288	0.607993	0.215074	2.8269	0.00470015	0.0165333	chr2L	20476710	20478920	-	lincRNA	CR43234	none	none	none
FBgn0050109	672.165	0.607696	0.0850409	7.14593	8.93892e-13	1.31192e-11	chr2R	17670081	17670748	+	protein_coding	CG30109	none	none	none
FBgn0038830	224.154	0.607162	0.12331	4.92386	8.48551e-07	6.49464e-06	chr3R	20823312	20824239	-	protein_coding	CG17272	none	none	none
FBgn0033875	3430.99	0.606556	0.0744735	8.14458	3.80592e-16	7.52727e-15	chr2R	13840052	13841743	+	protein_coding	CG6357	none	none	none
FBgn0086446	211.039	0.606015	0.122155	4.96105	7.01141e-07	5.4232e-06	chr2L	19132322	19133097	+	protein_coding	l(2)37Ce	none	none	R
FBgn0039588	66.7666	0.606015	0.194541	3.1151	0.00183884	0.00729441	chr3R	28542273	28544817	-	protein_coding	CG12413	none	M	none
FBgn0039802	157.264	0.605791	0.149642	4.04826	5.16001e-05	0.000292893	chr3R	30807116	30807978	+	protein_coding	dj-1beta	none	M	none
FBgn0038390	29.3056	0.60515	0.239353	2.52828	0.0114623	0.0357705	chr3R	15965445	15968138	+	protein_coding	Rbf2	none	M	none
FBgn0267143	31.2435	0.604798	0.239594	2.52426	0.0115941	0.0361167	chr3R	12329319	12330223	+	lincRNA	CR45583	none	none	none
FBgn0003137	1204	0.603664	0.159234	3.79104	0.000150015	0.00077428	chr3R	28520664	28540324	-	protein_coding	Ppn	none	none	none
FBgn0005636	278.747	0.603086	0.112089	5.3804	7.43218e-08	6.61889e-07	chr2R	24275733	24291084	+	protein_coding	nvy	none	none	R
FBgn0039728	23.6847	0.603011	0.248179	2.42974	0.0151096	0.0450082	chr3R	29983425	29990785	+	protein_coding	CG7896	none	none	none
FBgn0043783	3253.65	0.602589	0.056746	10.6191	2.42968e-26	8.7167e-25	chr3L	21636946	21639060	+	protein_coding	CG32444	none	M	none
FBgn0031313	127.931	0.602503	0.154629	3.89645	9.76146e-05	0.000522267	chr2L	1160289	1163886	-	protein_coding	CG5080	none	none	none
FBgn0087002	1770.73	0.601302	0.205155	2.93096	0.00337912	0.0123755	chr4	1060968	1077273	+	protein_coding	Rfabg	none	none	none
FBgn0036910	452.438	0.600817	0.0916004	6.55912	5.41279e-11	6.78873e-10	chr3L	19810402	19813339	-	protein_coding	Cyp305a1	none	none	none
FBgn0085413	858.536	0.600725	0.0728365	8.24759	1.61627e-16	3.27118e-15	chr3R	7814360	7855392	+	protein_coding	CG34384	none	M	none
FBgn0015396	417.552	0.600617	0.0988838	6.07397	1.24786e-09	1.37393e-08	chr3R	10350181	10361612	+	protein_coding	jumu	I	M	none
FBgn0261999	101.91	0.599153	0.165417	3.62208	0.000292247	0.00141922	chr2L	16231474	16241527	+	protein_coding	CG42817	none	none	none
FBgn0033887	155.951	0.598906	0.143549	4.17213	3.01769e-05	0.000179277	chr2R	13969909	13971263	-	protein_coding	St4	none	M	none
FBgn0267180	6.23184	0.598419	0.245472	2.43783	0.0147757	0.0442031	chrX	7959273	7960898	+	lincRNA	CR45620	none	none	none
FBgn0037553	28.0131	0.597186	0.24253	2.46232	0.0138041	0.0417571	chr3R	8220145	8222188	+	protein_coding	CG18249	none	none	none
FBgn0010423	163.775	0.59609	0.139234	4.28119	1.85893e-05	0.000114862	chr2R	11273844	11275286	-	protein_coding	TpnC47D	none	none	none
FBgn0263764	383.247	0.59608	0.0975342	6.1115	9.8701e-10	1.10247e-08	chr2L	11387869	11392320	-	lincRNA	CR43681	none	none	none
FBgn0026197	37.7829	0.595957	0.230761	2.58257	0.00980674	0.0313004	chr3L	17400346	17401348	-	protein_coding	noe	none	none	none
FBgn0043458	887.462	0.593577	0.0735707	8.06811	7.13927e-16	1.38826e-14	chr3L	1490950	1496643	-	protein_coding	CG12084	none	none	none
FBgn0267039	32.7018	0.593123	0.232182	2.55456	0.0106322	0.0334732	chrX	4275233	4275964	-	lincRNA	CR45483	none	none	none
FBgn0039801	352.415	0.593123	0.101561	5.84008	5.21768e-09	5.34235e-08	chr3R	30745478	30746290	-	protein_coding	Npc2h	I	none	none
FBgn0036330	51.3862	0.592579	0.210663	2.81292	0.00490936	0.0171617	chr3L	13006816	13007881	+	protein_coding	CG11263	none	none	none
FBgn0264711	94.543	0.59241	0.168106	3.52402	0.000425058	0.00198905	chr3L	21644957	21666306	+	protein_coding	CG43980	none	none	none
FBgn0040343	329.555	0.592282	0.112104	5.28333	1.26854e-07	1.10562e-06	chrX	846170	847157	-	protein_coding	CG3713	none	none	none
FBgn0267555	87.2639	0.592125	0.173679	3.40931	0.000651265	0.00292722	chr3L	16587110	16587805	-	lincRNA	CR45895	none	none	none
FBgn0028370	44.4717	0.591515	0.217738	2.71664	0.00659488	0.0222511	chr2L	15552722	15583978	+	protein_coding	kek3	none	none	none
FBgn0040334	37.1689	0.591442	0.226008	2.61691	0.00887298	0.0287296	chrX	2617757	2619738	-	protein_coding	Tsp3A	none	none	none
FBgn0267194	74.4029	0.590645	0.197922	2.98423	0.00284289	0.0106678	chr3R	18360982	18361193	+	lincRNA	CR45634	none	none	none
FBgn0037838	199.913	0.590304	0.125687	4.69661	2.64512e-06	1.87467e-05	chr3R	10815287	10817490	+	protein_coding	CG4089	none	M	none
FBgn0267431	98.1594	0.590278	0.166927	3.53614	0.000406017	0.0019109	chr3R	835380	2503907	+	protein_coding	CG45784	none	none	none
FBgn0038772	300.422	0.589773	0.108583	5.43154	5.58692e-08	5.05664e-07	chr3R	20057747	20059291	+	protein_coding	mdlc	none	M	none
FBgn0266221	56.8899	0.589155	0.202451	2.91012	0.00361294	0.0130971	chr2L	21999733	22000420	-	lincRNA	CR44916	none	none	none
FBgn0264892	124.482	0.588705	0.158776	3.70778	0.000209081	0.00104797	chr2L	13284926	13286538	+	lincRNA	CR44083	none	none	none
FBgn0038492	238.287	0.588615	0.120196	4.89714	9.72437e-07	7.37374e-06	chr3R	17152994	17202130	-	protein_coding	Mur89F	none	M	none
FBgn0038730	3.42822	0.588097	0.209734	2.80401	0.0050471	0.0175933	chr3R	19771381	19773225	-	protein_coding	CG6300	none	M	none
FBgn0028919	260.248	0.586401	0.132798	4.41574	1.00667e-05	6.53725e-05	chr2L	13811521	13813316	+	protein_coding	CG16865	none	M	none
FBgn0034407	6.85111	0.586086	0.228345	2.56667	0.0102682	0.0324893	chr2R	18867390	18867895	+	protein_coding	DptB	I	none	none
FBgn0003651	112.648	0.5851	0.161852	3.61503	0.000300316	0.00145434	chr3R	12258736	12302785	+	protein_coding	svp	none	M	none
FBgn0086347	644.753	0.58418	0.081944	7.12901	1.01092e-12	1.47744e-11	chr2L	10491813	10506779	-	protein_coding	Myo31DF	none	none	R
FBgn0266983	169.069	0.583413	0.140174	4.16205	3.15406e-05	0.000186742	chr3L	19454759	19455672	+	lincRNA	CR45434	none	none	none
FBgn0267018	5.46292	0.583165	0.238125	2.44898	0.0143259	0.0430616	chr2L	17017746	17018049	-	lincRNA	CR45462	none	none	none
FBgn0265589	47.4112	0.582809	0.216993	2.68584	0.00723482	0.0241346	chr2R	17766945	17767145	+	lincRNA	CR44416	none	none	none
FBgn0026432	406.314	0.582571	0.0962576	6.05221	1.42872e-09	1.56315e-08	chr3L	11993273	11998138	-	protein_coding	Grip163	none	none	R
FBgn0035247	93.7348	0.582045	0.177979	3.27031	0.00107429	0.00455432	chr3L	1637941	1639235	-	protein_coding	metl	none	M	none
FBgn0030989	869.186	0.581951	0.0732943	7.93991	2.02321e-15	3.75537e-14	chrX	19168776	19170883	-	protein_coding	Inx5	none	none	none
FBgn0034585	515.488	0.581186	0.0900341	6.45518	1.08093e-10	1.32226e-09	chr2R	21088385	21091004	-	protein_coding	Rbpn-5	none	none	none
FBgn0263250	357.708	0.579647	0.102122	5.67604	1.37852e-08	1.35165e-07	chr2R	22089422	22090691	-	protein_coding	CG43393	none	none	none
FBgn0263236	28.8517	0.578334	0.238459	2.4253	0.0152956	0.0454742	chr3R	29244960	29250451	-	protein_coding	SP1029	none	M	none
FBgn0259715	40.2758	0.577328	0.224907	2.56696	0.0102594	0.0324722	chr2L	6395852	6397249	-	protein_coding	CG42369	none	none	none
FBgn0261928	3497.16	0.576407	0.061727	9.33801	9.81608e-21	2.60586e-19	chr3R	10225689	10251277	+	protein_coding	CG42795	none	none	none
FBgn0036070	1277.19	0.576395	0.0636758	9.05203	1.40333e-19	3.44847e-18	chr3L	10151826	10152984	+	protein_coding	CG8072	none	none	R
FBgn0262877	173.564	0.5749	0.140264	4.09869	4.15496e-05	0.000241168	chr2L	6932120	6932954	+	protein_coding	CG43232	none	none	none
FBgn0038479	53.4255	0.574595	0.205321	2.79853	0.00513366	0.0178676	chr3R	17126087	17126938	-	protein_coding	CG17477	none	M	none
FBgn0029681	5.75556	0.573415	0.239556	2.39366	0.0166814	0.0488927	chrX	3884167	3890486	+	protein_coding	CG15239	none	none	none
FBgn0038542	109.691	0.572911	0.164096	3.49132	0.000480636	0.0022229	chr3R	17750128	17763188	-	protein_coding	TyrR	none	none	none
FBgn0052382	1190.45	0.572541	0.0732827	7.81278	5.59422e-15	9.9833e-14	chr3L	7439553	7440733	-	protein_coding	sphinx2	I	M	R
FBgn0264330	630.281	0.572539	0.110963	5.15974	2.47289e-07	2.03157e-06	chr2R	16938695	16938995	+	protein_coding	CG43789	none	none	none
FBgn0039844	59.1172	0.572392	0.200979	2.84802	0.00439919	0.0156211	chr3R	31382108	31391893	+	protein_coding	CG1607	none	none	none
FBgn0262610	310.177	0.571274	0.108298	5.27503	1.32735e-07	1.15181e-06	chrX	5853760	5854464	+	protein_coding	CG43136	none	none	none
FBgn0011239	1765.8	0.570803	0.0623595	9.15343	5.51524e-20	1.40245e-18	chr2L	15292467	15294136	+	protein_coding	ms(2)35Ci	none	none	R
FBgn0036563	39.6031	0.570772	0.225651	2.52944	0.0114244	0.0356681	chr3L	16083992	16085264	+	protein_coding	CG13075	none	M	none
FBgn0035407	190.088	0.570681	0.133136	4.28646	1.8154e-05	0.000112623	chr3L	3163785	3166250	-	protein_coding	Asciz	none	M	none
FBgn0015376	107.042	0.569462	0.162974	3.49418	0.000475518	0.00220143	chr2L	3707229	3711748	-	protein_coding	cutlet	none	M	none
FBgn0267688	80.2872	0.569427	0.182221	3.12492	0.00177851	0.00709157	chr3R	14840748	14841360	-	lincRNA	CR46024	none	none	none
FBgn0031432	4.98759	0.569385	0.232943	2.44431	0.014513	0.0435422	chr2L	2562482	2564830	-	protein_coding	Cyp309a1	none	none	none
FBgn0010309	857.3	0.568693	0.0726979	7.82269	5.17059e-15	9.25109e-14	chr2L	19186042	19189938	+	protein_coding	pigeon	none	M	none
FBgn0039773	2193.32	0.568205	0.0535509	10.6105	2.66189e-26	9.47634e-25	chr3R	30456440	30459300	-	protein_coding	CG2224	none	M	none
FBgn0051025	42964.3	0.568139	0.04496	12.6365	1.32772e-36	7.55495e-35	chr3R	30125632	30129119	-	protein_coding	Ppi1	none	none	none
FBgn0037164	626.582	0.568005	0.0891176	6.37366	1.84571e-10	2.20153e-09	chr3L	22465618	22468076	+	protein_coding	CG11438	none	M	none
FBgn0033724	3.43645	0.567871	0.206558	2.74921	0.00597399	0.0203691	chr2R	12383044	12384520	+	protein_coding	CG8501	none	none	none
FBgn0262819	152.036	0.567772	0.140011	4.0552	5.00924e-05	0.000285034	chr2R	11844377	11845099	+	protein_coding	CG43190	none	none	none
FBgn0033129	40.5298	0.567758	0.224265	2.53164	0.0113531	0.0354775	chr2R	7033561	7034920	+	protein_coding	Tsp42Eh	none	none	none
FBgn0261291	4.80383	0.567043	0.2332	2.43158	0.0150332	0.0448476	chr3R	11144345	11145235	-	protein_coding	CheA86a	none	none	none
FBgn0259714	47.8808	0.565749	0.219307	2.57971	0.00988834	0.0315102	chr2L	6377770	6411326	-	protein_coding	CG42368	none	none	none
FBgn0037197	110.964	0.564216	0.16497	3.4201	0.000625976	0.00282452	chr3L	22860786	22861490	+	protein_coding	CG13239	none	none	none
FBgn0052457	2465.05	0.564146	0.0674564	8.36313	6.10784e-17	1.27329e-15	chr3L	22987641	22988262	+	protein_coding	CG32457	none	none	none
FBgn0039758	186.5	0.563359	0.134593	4.18563	2.8437e-05	0.000169596	chr3R	30241267	30243312	-	protein_coding	CG9737	none	M	none
FBgn0267634	44.4612	0.563059	0.217407	2.58989	0.00960071	0.0307276	chr3L	22197782	22198241	+	lincRNA	CR45972	none	none	none
FBgn0034013	640.905	0.562308	0.0839066	6.70159	2.06159e-11	2.7003e-10	chr2R	15340471	15368300	+	protein_coding	unc-5	none	none	R
FBgn0027070	52.7431	0.562011	0.206494	2.72169	0.006495	0.0219675	chr2L	18826769	18829059	+	protein_coding	CG17322	none	M	none
FBgn0031364	337.114	0.561264	0.106596	5.26536	1.39915e-07	1.20807e-06	chr2L	1752307	1752848	+	protein_coding	CG17648	none	none	none
FBgn0053710	238.119	0.560869	0.11784	4.75956	1.94016e-06	1.4118e-05	chr3L	19951953	19952790	-	protein_coding	CG33710	none	none	none
FBgn0038353	722.729	0.560353	0.0794567	7.05231	1.75973e-12	2.5292e-11	chr3R	15695240	15697142	+	protein_coding	CG5399	none	none	none
FBgn0265187	1152.09	0.559466	0.0704068	7.94619	1.92342e-15	3.57493e-14	chr2R	23055473	23061549	+	protein_coding	CG44252	none	M	none
FBgn0037526	70.9165	0.5594	0.187996	2.9756	0.0029242	0.0109315	chr3R	7887044	7890150	+	protein_coding	CG10092	none	M	none
FBgn0035228	827.657	0.55905	0.0734381	7.61253	2.68775e-14	4.50686e-13	chr3L	1534928	1536835	-	protein_coding	CG12091	none	M	none
FBgn0037025	1077.21	0.558282	0.0711583	7.84564	4.30747e-15	7.76686e-14	chr3L	20800409	20806853	+	protein_coding	Spc105R	none	none	none
FBgn0052412	161.632	0.557758	0.136784	4.07765	4.54928e-05	0.000260893	chr3L	5900834	5902456	-	protein_coding	QC	none	M	none
FBgn0264833	121.93	0.557544	0.156016	3.57364	0.000352057	0.00167856	chr3R	30921681	30922383	+	lincRNA	CR44041	none	none	none
FBgn0051371	4.79337	0.557243	0.232768	2.39398	0.0166667	0.0488804	chr3R	30501123	30503506	-	protein_coding	CG31371	none	M	none
FBgn0037433	371.267	0.557068	0.103751	5.36929	7.90465e-08	7.03063e-07	chr3R	6344028	6345087	+	protein_coding	CG17919	I	none	R
FBgn0260777	397.513	0.55692	0.100517	5.54054	3.01542e-08	2.8307e-07	chr3L	15716452	15717749	+	protein_coding	CG42571	none	none	none
FBgn0265145	668.247	0.556434	0.0810723	6.86343	6.72251e-12	9.1956e-11	chr2R	19656294	19657840	-	lincRNA	CR44214	none	none	none
FBgn0005626	304.734	0.555887	0.117296	4.73918	2.14589e-06	1.54691e-05	chr3L	6713355	6719525	-	protein_coding	ple	none	M	R
FBgn0266413	129.207	0.555234	0.150983	3.67746	0.000235569	0.00116934	chr3R	9632034	9633076	-	lincRNA	CR45053	none	none	none
FBgn0266774	3.92308	0.555167	0.221558	2.50574	0.0122194	0.0378186	chr3L	6642249	6642842	+	lincRNA	CR45239	none	none	none
FBgn0034943	39.0685	0.555001	0.226569	2.44959	0.014302	0.042999	chr2R	23962955	23964641	+	protein_coding	Fmo-1	none	none	none
FBgn0035713	5542.4	0.554642	0.046449	11.9409	7.24338e-33	3.49191e-31	chr3L	6744425	6752752	-	protein_coding	velo	I	M	R
FBgn0265510	193.086	0.554016	0.129316	4.2842	1.83397e-05	0.000113623	chr2R	15691053	15693887	-	lincRNA	CR44372	none	none	none
FBgn0010263	2401.07	0.553846	0.0544375	10.174	2.59065e-24	8.34539e-23	chr2L	2954761	2968434	+	protein_coding	Rbp9	none	none	R
FBgn0051014	229.585	0.553544	0.120878	4.57936	4.664e-06	3.19778e-05	chr3R	30503664	30505661	-	protein_coding	PH4alphaSG1	none	M	none
FBgn0034433	340.632	0.553525	0.108121	5.11948	3.06372e-07	2.48898e-06	chr2R	19307446	19310665	-	protein_coding	EndoB	none	none	R
FBgn0037766	58.2813	0.552854	0.203074	2.72243	0.00648042	0.0219235	chr3R	9826080	9868120	-	protein_coding	Teh1	none	none	none
FBgn0264084	417.51	0.552803	0.0936083	5.9055	3.51588e-09	3.67302e-08	chr2L	2271318	2279714	-	lincRNA	CR43753	none	none	R
FBgn0267633	39.1903	0.551692	0.223692	2.4663	0.0136517	0.0414349	chr3L	22176422	22177599	-	lincRNA	CR45971	none	none	none
FBgn0031351	89.0574	0.551597	0.171999	3.20698	0.00134138	0.00551978	chr2L	1611409	1612576	+	protein_coding	CG14352	none	none	none
FBgn0267290	107.765	0.55152	0.164625	3.35015	0.000807673	0.00353189	chr2L	14448408	14449009	-	lincRNA	CR45726	none	none	none
FBgn0263338	100.681	0.550467	0.166302	3.31005	0.000932796	0.00401704	chr2L	17792411	17793694	+	lincRNA	CR43419	none	none	none
FBgn0032554	1617.89	0.550388	0.0678163	8.11587	4.82307e-16	9.45813e-15	chr2L	14874375	14876333	-	protein_coding	CG15278	none	none	none
FBgn0037090	58.1918	0.549956	0.20233	2.71811	0.00656561	0.0221685	chr3L	21501420	21503959	+	protein_coding	Est-Q	none	none	none
FBgn0052037	89.7537	0.549465	0.181815	3.02211	0.00251017	0.00957452	chr3L	9489501	9492215	-	protein_coding	CG32037	none	none	none
FBgn0003009	1234.19	0.548854	0.0677622	8.09971	5.50893e-16	1.07575e-14	chr2R	23271256	23275536	-	protein_coding	ord	none	none	R
FBgn0262843	189.788	0.548574	0.141716	3.87093	0.000108419	0.000573879	chr2R	23152747	23153318	+	protein_coding	CG43207	none	none	none
FBgn0035189	63.1278	0.546978	0.199394	2.7432	0.00608429	0.0207098	chr3L	1203315	1204795	-	protein_coding	CG9119	none	none	none
FBgn0052252	487.797	0.546036	0.0950555	5.74439	9.22541e-09	9.19495e-08	chr3L	4221703	4222734	-	lincRNA	CR32252	none	none	none
FBgn0040348	43.4084	0.54571	0.227131	2.40262	0.016278	0.0479163	chrX	942473	945773	-	protein_coding	CG3703	none	none	none
FBgn0039264	60.9191	0.545059	0.199198	2.73626	0.00621415	0.0211102	chr3R	25046322	25047409	+	protein_coding	CG11786	none	none	none
FBgn0037698	79.3772	0.544794	0.18046	3.01892	0.00253681	0.00966019	chr3R	9461083	9493677	-	protein_coding	CG16779	none	M	none
FBgn0265878	95.6777	0.544755	0.171166	3.18262	0.00145948	0.00594759	chr2R	20837494	20838695	+	lincRNA	CR44667	none	none	none
FBgn0039297	42.5167	0.542864	0.217623	2.49451	0.012613	0.0387945	chr3R	25237613	25238895	+	protein_coding	CG11852	none	none	R
FBgn0267430	818.648	0.542858	0.0790053	6.87116	6.36839e-12	8.7198e-11	chr3R	2554123	3263573	-	protein_coding	CG45783	none	none	none
FBgn0031650	3.88517	0.541794	0.218366	2.48113	0.0130968	0.0399815	chr2L	4942741	4944305	+	protein_coding	CG14044	none	none	none
FBgn0034274	409.067	0.541629	0.0962917	5.62487	1.85645e-08	1.79366e-07	chr2R	17748934	17750136	+	protein_coding	CG10931	none	M	none
FBgn0039810	490.171	0.541616	0.0950234	5.69981	1.19938e-08	1.181e-07	chr3R	30935395	30936507	-	protein_coding	CG15549	none	none	none
FBgn0035649	134.539	0.541376	0.147495	3.67047	0.000242107	0.00119708	chr3L	5917904	5921316	-	protein_coding	CG10483	none	M	none
FBgn0033521	149.639	0.539908	0.142651	3.78481	0.000153825	0.000792471	chr2R	10426879	10427915	-	protein_coding	CG12896	none	none	none
FBgn0029603	1013.6	0.539793	0.0680365	7.93387	2.12414e-15	3.92697e-14	chrX	2191638	2193909	-	protein_coding	CG14053	none	none	none
FBgn0000497	193.138	0.539397	0.13448	4.01097	6.04705e-05	0.000337856	chr2L	640012	714983	-	protein_coding	ds	none	none	none
FBgn0052755	121.752	0.539199	0.156642	3.44223	0.000576935	0.00262715	chrX	5950250	5951711	+	protein_coding	CG32755	none	M	none
FBgn0036262	364.943	0.538474	0.122346	4.40122	1.07644e-05	6.94806e-05	chr3L	12184983	12187860	+	protein_coding	CG6910	none	M	none
FBgn0031801	89.4686	0.537934	0.178288	3.01722	0.00255107	0.00970918	chr2L	6349392	6351034	-	protein_coding	CG9498	none	none	none
FBgn0002638	1341.14	0.537884	0.0615335	8.74132	2.30398e-18	5.26993e-17	chr3L	5930261	5932773	-	protein_coding	Rcc1	none	none	R
FBgn0085404	49.1884	0.537193	0.209275	2.56693	0.0102604	0.0324722	chr3R	23000138	23010562	-	protein_coding	CG34375	none	none	none
FBgn0031815	607.41	0.536955	0.0820015	6.54811	5.82682e-11	7.26861e-10	chr2L	6456051	6459008	+	protein_coding	frj	none	M	none
FBgn0031888	125.686	0.53682	0.152593	3.51798	0.000434849	0.00203076	chr2L	7069535	7084635	-	protein_coding	Pvf2	I	none	R
FBgn0259174	4325.34	0.536352	0.0465721	11.5166	1.08831e-30	4.76661e-29	chr3L	17530080	17546660	+	protein_coding	Nedd4	none	M	R
FBgn0038458	752.847	0.535897	0.0802725	6.67597	2.4561e-11	3.18995e-10	chr3R	16975203	16975697	+	protein_coding	VhaM9.7-d	none	none	none
FBgn0266902	82.0978	0.535494	0.178183	3.0053	0.00265319	0.0100565	chr2L	21889757	21891095	-	lincRNA	CR45362	none	none	none
FBgn0267442	63.6375	0.535069	0.194215	2.75504	0.00586848	0.0200536	chrX	4985670	4986397	+	lincRNA	CR45792	none	none	none
FBgn0260012	676.675	0.534748	0.0783546	6.82472	8.80999e-12	1.19102e-10	chr2R	12027984	12033725	+	protein_coding	pds5	none	M	R
FBgn0030348	71.4878	0.534213	0.188504	2.83396	0.00459748	0.0162009	chrX	11875305	11877168	-	protein_coding	CG10352	none	M	none
FBgn0042177	562.564	0.533505	0.08527	6.25666	3.93317e-10	4.55827e-09	chr3L	16603052	16608146	+	protein_coding	CG32164	none	none	none
FBgn0033891	193.773	0.533054	0.126372	4.21814	2.46324e-05	0.0001485	chr2R	13983394	13984893	+	protein_coding	CG8067	none	M	none
FBgn0051144	495.39	0.532859	0.0919303	5.79633	6.77813e-09	6.84917e-08	chr3R	11222413	11223029	-	lincRNA	CR31144	none	none	none
FBgn0267097	49.3556	0.532168	0.212453	2.50487	0.0122497	0.037887	chrX	8835305	8836724	+	lincRNA	CR45537	none	none	none
FBgn0032167	200.566	0.530863	0.128692	4.12507	3.70625e-05	0.000217029	chr2L	9940772	9947648	-	protein_coding	CG5853	none	none	none
FBgn0260484	1183.64	0.530802	0.082549	6.43015	1.27481e-10	1.54445e-09	chrX	3799149	3801570	+	protein_coding	HIP	none	none	none
FBgn0032455	1272.49	0.530247	0.0694349	7.63661	2.23022e-14	3.78538e-13	chr2L	12713275	12721843	-	protein_coding	Pih1D1	none	none	none
FBgn0266223	96.6124	0.529591	0.165975	3.19078	0.00141889	0.00579919	chr2L	21864945	21866291	-	lincRNA	CR44918	none	none	none
FBgn0260006	96.1322	0.529266	0.174367	3.03535	0.00240258	0.00923774	chrX	15125752	15137311	+	protein_coding	drd	none	none	R
FBgn0051955	62.8727	0.529086	0.196143	2.69745	0.00698719	0.0233816	chr2L	3711880	3713105	-	protein_coding	CG31955	none	none	none
FBgn0037879	13189.8	0.528547	0.0428933	12.3224	6.86466e-35	3.5563e-33	chr3R	11225519	11226681	+	protein_coding	scpr-C	none	none	R
FBgn0265153	80.4059	0.528369	0.183623	2.87746	0.00400889	0.0143489	chr2L	223518	224708	+	lincRNA	CR44222	none	none	none
FBgn0052485	349.958	0.527916	0.11214	4.70765	2.50587e-06	1.78418e-05	chr3L	3050322	3051765	+	protein_coding	CG32485	none	none	none
FBgn0263665	360.072	0.526869	0.10367	5.0822	3.73092e-07	2.98216e-06	chrX	22870266	22872158	-	lincRNA	CR43656	none	none	none
FBgn0053110	189.501	0.526868	0.134141	3.92771	8.57578e-05	0.000464413	chr3R	22570187	22580392	+	protein_coding	CG33110	none	M	none
FBgn0036587	134.105	0.525954	0.161352	3.25968	0.00111538	0.00470411	chr3L	16265796	16268156	-	protein_coding	CG4950	none	none	none
FBgn0264518	89.3248	0.524487	0.179276	2.92558	0.0034381	0.0125518	chr3L	3884480	3884801	-	lincRNA	CR43917	none	none	none
FBgn0014861	152.429	0.524118	0.142706	3.6727	0.000240001	0.0011884	chr3R	8264969	8267924	+	protein_coding	Mcm2	none	M	none
FBgn0259936	90.353	0.523993	0.173706	3.01656	0.00255661	0.00972758	chr2L	20647532	20648848	+	lincRNA	Uhg3	none	none	none
FBgn0263448	416.251	0.522563	0.0962421	5.42967	5.64581e-08	5.10329e-07	chr3R	15230835	15231503	-	lincRNA	CR43471	none	none	none
FBgn0023076	3712.6	0.522487	0.0602996	8.66484	4.52134e-18	1.01906e-16	chr3L	7763232	7775603	-	protein_coding	Clk	I	M	none
FBgn0021847	493.832	0.521723	0.0903427	5.77494	7.69826e-09	7.72832e-08	chr2R	6209781	6214122	-	protein_coding	l(2)k14710	none	M	none
FBgn0052832	3258.85	0.521593	0.0643756	8.10234	5.39111e-16	1.05423e-14	chr2L	16878325	16879290	-	protein_coding	CG32832	none	M	none
FBgn0037634	938.328	0.520678	0.077097	6.75355	1.44274e-11	1.91501e-10	chr3R	8806321	8807581	+	protein_coding	hng2	none	M	none
FBgn0003008	284.352	0.520461	0.115552	4.50411	6.66529e-06	4.45765e-05	chr2R	23967938	23968943	+	protein_coding	or	none	M	none
FBgn0265645	2.92912	0.520402	0.202792	2.56619	0.0102822	0.0325042	chr2R	10656694	10657545	-	lincRNA	CR44452	none	none	none
FBgn0052082	174.874	0.520279	0.131917	3.94397	8.01428e-05	0.0004379	chr3L	11136048	11163984	+	protein_coding	CG32082	none	none	none
FBgn0265610	51.9588	0.520159	0.205858	2.52678	0.0115112	0.0358989	chrX	13529655	13530249	-	protein_coding	CG44428	none	none	none
FBgn0262095	2783.84	0.519591	0.0531769	9.77098	1.49996e-22	4.44278e-21	chr2L	18946298	18947086	+	lincRNA	CR42848	none	none	none
FBgn0038279	95.965	0.519567	0.166504	3.12046	0.00180572	0.00717738	chr3R	14918627	14923083	+	protein_coding	Sdr	none	M	none
FBgn0034479	2591.97	0.519269	0.0623195	8.33238	7.92323e-17	1.64188e-15	chr2R	19979241	19984895	+	protein_coding	CG8654	none	none	none
FBgn0035109	246.052	0.519221	0.121543	4.27191	1.93809e-05	0.000119381	chr3L	206133	207527	+	protein_coding	CG13876	none	none	none
FBgn0033734	1786.4	0.518531	0.0634246	8.17555	2.94517e-16	5.89204e-15	chr2R	12422930	12425459	+	protein_coding	CG8520	none	none	none
FBgn0264348	79.3554	0.518514	0.183661	2.82321	0.00475451	0.0167118	chr2L	18773313	18773837	-	lincRNA	CR43804	none	none	none
FBgn0052845	1092.46	0.518342	0.0696454	7.44259	9.87295e-14	1.58104e-12	chr3L	271419	273391	-	protein_coding	CG32845	none	none	none
FBgn0265837	2.91539	0.517479	0.20241	2.55659	0.0105703	0.0332956	chr2R	19925494	19925845	-	lincRNA	CR44626	none	none	none
FBgn0051924	554.667	0.517181	0.0908627	5.6919	1.25635e-08	1.23623e-07	chr2L	1354100	1354919	-	protein_coding	CG31924	none	none	none
FBgn0035049	469.549	0.517128	0.10527	4.91237	8.99807e-07	6.85671e-06	chr2R	24671293	24688184	-	protein_coding	Mmp1	none	M	none
FBgn0030170	66.2683	0.516291	0.190804	2.70587	0.00681264	0.0229079	chrX	10010480	10014279	+	protein_coding	CG2990	none	M	none
FBgn0259896	104.487	0.516193	0.171959	3.00184	0.00268354	0.0101466	chr2L	13973157	13976769	-	protein_coding	NimC1	I	none	none
FBgn0260718	163.35	0.516174	0.145219	3.55446	0.000378753	0.00179413	chr2L	21577204	21577676	-	pseudogene	CR42545	none	none	none
FBgn0037291	554.572	0.5141	0.0861295	5.96891	2.38839e-09	2.5508e-08	chr3R	4981998	4984232	-	protein_coding	CG14662	none	none	none
FBgn0044324	910.968	0.514055	0.0734735	6.99647	2.62491e-12	3.69242e-11	chr3L	22873701	22878984	-	protein_coding	Chro	none	none	R
FBgn0051624	2208.06	0.513618	0.0555738	9.24209	2.41726e-20	6.30849e-19	chr2L	21199044	21200375	-	protein_coding	CG31624	none	none	none
FBgn0264985	67.687	0.512397	0.196891	2.60244	0.00925623	0.0297753	chr3R	30624828	30625592	-	lincRNA	CR44136	none	none	none
FBgn0034389	143.665	0.509974	0.144808	3.52173	0.000428744	0.00200427	chr2R	18761757	18774824	+	protein_coding	Mctp	none	none	none
FBgn0039835	133.759	0.509783	0.148904	3.42356	0.000618063	0.00279378	chr3R	31252871	31253686	+	protein_coding	mRpL32	none	M	none
FBgn0002899	161.769	0.509571	0.140619	3.62378	0.000290333	0.00141086	chr3L	8137807	8142014	+	protein_coding	mus301	none	M	R
FBgn0032176	986.198	0.509159	0.0731456	6.9609	3.38111e-12	4.72266e-11	chr2L	10026675	10029298	+	protein_coding	CG13127	none	none	none
FBgn0037037	3848.17	0.508967	0.0509496	9.98962	1.69222e-23	5.22108e-22	chr3L	20956933	20960660	+	protein_coding	CG10588	none	none	none
FBgn0000422	203.157	0.508771	0.131156	3.87912	0.000104834	0.000555965	chr2L	19116482	19120306	-	protein_coding	Ddc	none	M	none
FBgn0051989	276.134	0.508729	0.112375	4.52709	5.98026e-06	4.02862e-05	chr2L	5525904	5535958	+	protein_coding	Cap-D3	none	M	R
FBgn0036501	158.874	0.507784	0.141349	3.59241	0.00032764	0.00157294	chr3L	15500937	15503769	+	protein_coding	CG7272	none	none	none
FBgn0263985	166.833	0.507721	0.137073	3.70401	0.00021222	0.00106217	chr2L	9251137	9251459	-	pseudogene	CR43734	none	none	none
FBgn0036405	309.274	0.506971	0.10535	4.81225	1.49242e-06	1.10041e-05	chr3L	14051205	14052469	+	protein_coding	CG6833	none	M	none
FBgn0037960	138.34	0.506121	0.146141	3.46324	0.000533719	0.00244699	chr3R	11883937	11887168	-	protein_coding	mthl5	none	M	none
FBgn0265575	528.196	0.505169	0.0869183	5.812	6.17321e-09	6.26069e-08	chrX	3862965	3871939	-	protein_coding	yin	I	none	none
FBgn0037837	889.072	0.504252	0.0701823	7.18488	6.72638e-13	9.98814e-12	chr3R	10811580	10815047	-	protein_coding	CG14693	none	none	none
FBgn0264431	448.167	0.504004	0.0927042	5.43669	5.42799e-08	4.91921e-07	chr3R	15667977	15668676	+	lincRNA	CR43849	none	none	none
FBgn0035589	450.071	0.503545	0.0917046	5.49095	3.99785e-08	3.69548e-07	chr3L	5139618	5140473	+	protein_coding	CHMP2B	none	none	none
FBgn0025720	822.674	0.503158	0.0765993	6.5687	5.0755e-11	6.39458e-10	chr2R	20254965	20257390	-	protein_coding	Ate1	none	M	none
FBgn0025360	718.889	0.502981	0.0785898	6.40008	1.55294e-10	1.86837e-09	chr2R	8031282	8042529	+	protein_coding	Optix	none	M	none
FBgn0031791	2.93788	0.502215	0.199064	2.52288	0.0116398	0.036243	chr2L	6255858	6256822	+	protein_coding	AANATL2	none	none	none
FBgn0029662	1078.12	0.501315	0.0655976	7.64227	2.1342e-14	3.63574e-13	chrX	3465736	3474524	-	protein_coding	CG12206	none	none	none
FBgn0039557	151.742	0.501211	0.149339	3.3562	0.000790224	0.00346322	chr3R	27919843	27921089	-	protein_coding	CG12259	none	none	none
FBgn0037736	236.775	0.500572	0.118282	4.23201	2.31617e-05	0.000140488	chr3R	9734011	9739979	-	protein_coding	CG12950	none	none	none
FBgn0261269	166.128	0.500506	0.134316	3.72634	0.000194282	0.000981235	chr2R	14270728	14275495	+	protein_coding	conv	none	none	R
FBgn0001226	2829.37	0.500464	0.0524773	9.53677	1.47344e-21	4.14953e-20	chr3L	9384062	9385694	+	protein_coding	Hsp27	I	M	none
FBgn0050184	111.58	0.499789	0.162935	3.06742	0.00215918	0.00840662	chr2R	23563972	23564780	+	protein_coding	CG30184	none	none	none
FBgn0038190	113.226	0.499622	0.163261	3.06027	0.00221139	0.00859543	chr3R	13949453	13951138	-	protein_coding	CG9926	none	none	none
FBgn0046776	147.717	0.499195	0.150142	3.32482	0.000884745	0.0038315	chr2L	5242698	5244239	+	pseudogene	CR14033	none	none	none
FBgn0001321	54.683	0.498859	0.202625	2.46199	0.013817	0.041785	chr3R	10122364	10125664	-	protein_coding	knk	none	M	none
FBgn0040634	227.433	0.498052	0.130152	3.82671	0.000129868	0.00067913	chr3L	20769585	20770138	+	protein_coding	CG4186	none	none	none
FBgn0265686	338.81	0.498016	0.111	4.48664	7.2355e-06	4.81349e-05	chr2L	10943271	10943622	-	lincRNA	CR44493	none	none	none
FBgn0035867	139.779	0.497779	0.148935	3.34226	0.000830997	0.00362265	chr3L	8300063	8302341	+	protein_coding	CG13671	none	none	none
FBgn0030234	212.329	0.49738	0.122212	4.06982	4.70497e-05	0.000269265	chrX	10772540	10778981	+	protein_coding	CG15211	none	none	none
FBgn0037383	308.397	0.497049	0.107344	4.63045	3.6487e-06	2.54055e-05	chr3R	5822025	5824532	-	protein_coding	CG2023	none	none	none
FBgn0264394	65.0772	0.496007	0.201377	2.46308	0.0137751	0.0417219	chrX	18460817	18462823	+	lincRNA	CR43842	none	none	none
FBgn0030915	130.493	0.494503	0.149556	3.30647	0.000944781	0.00405984	chrX	18380081	18381479	+	protein_coding	CG6179	none	M	none
FBgn0039282	160.831	0.493801	0.138816	3.55722	0.000374796	0.0017766	chr3R	25131305	25136709	+	protein_coding	Bili	none	none	none
FBgn0267453	88.412	0.493632	0.173392	2.84691	0.00441463	0.0156679	chr3L	21950100	21951548	-	lincRNA	CR45803	none	none	none
FBgn0263321	916.052	0.493078	0.0702115	7.02275	2.17538e-12	3.0914e-11	chr2L	1442626	1443832	+	protein_coding	CG43402	none	none	none
FBgn0003382	70.2003	0.492906	0.187437	2.62971	0.00854574	0.0277736	chr2R	11324313	11336463	+	protein_coding	sha	none	none	none
FBgn0266231	64.9503	0.492822	0.197697	2.49281	0.0126737	0.0389319	chr3R	5969982	5970598	+	lincRNA	CR44926	none	none	none
FBgn0030997	200.677	0.491478	0.126286	3.89179	9.95085e-05	0.00053158	chrX	19196057	19201979	-	protein_coding	CG7990	none	M	none
FBgn0266858	2.76437	0.491245	0.199332	2.46445	0.0137222	0.0415891	chr2R	11992564	11996095	-	lincRNA	CR45319	none	none	none
FBgn0039235	1942.26	0.490852	0.0571212	8.59317	8.46057e-18	1.87946e-16	chr3R	24856382	24857559	-	protein_coding	CG10899	none	M	none
FBgn0037105	365.395	0.490434	0.0999324	4.90766	9.21707e-07	7.01589e-06	chr3L	21613796	21617376	-	protein_coding	S1P	none	M	none
FBgn0033159	946.611	0.489402	0.072826	6.72016	1.8153e-11	2.38445e-10	chr2R	7317923	7381899	-	protein_coding	Dscam1	I	none	R
FBgn0261507	249.968	0.489006	0.116848	4.18499	2.85182e-05	0.000170007	chr3L	19952970	19953712	-	protein_coding	CG42655	none	none	none
FBgn0261575	23.1567	0.488643	0.20445	2.39003	0.0168469	0.0493048	chr3R	25344760	25346921	-	protein_coding	tobi	none	M	none
FBgn0028482	110.87	0.48864	0.160102	3.05205	0.00227282	0.00880217	chr2L	4324553	4331830	+	protein_coding	CG16857	none	none	R
FBgn0032900	195.481	0.487975	0.137711	3.54348	0.000394881	0.00186607	chr2L	20869853	20871565	+	protein_coding	CG14401	none	none	none
FBgn0267400	144.953	0.487019	0.143047	3.40461	0.000662585	0.0029704	chr3R	5914315	5915335	+	lincRNA	CR45762	none	none	none
FBgn0267001	124.183	0.486416	0.150345	3.23533	0.00121504	0.00506999	chrX	12043697	12335214	+	protein_coding	Ten-a	none	none	R
FBgn0085390	3997.45	0.486315	0.0465763	10.4413	1.60649e-25	5.45342e-24	chr2R	7834811	7885982	-	protein_coding	Dgk	none	M	none
FBgn0265080	55.9397	0.484376	0.202598	2.39083	0.0168105	0.0492088	chr2L	19262469	19263057	+	lincRNA	CR44191	none	none	none
FBgn0259195	177.404	0.484004	0.147555	3.28016	0.00103747	0.00441171	chrX	15574946	15575683	-	protein_coding	CG42299	none	M	none
FBgn0259140	166.22	0.483825	0.138399	3.49586	0.000472531	0.00218906	chr3L	11801950	11814755	-	protein_coding	CG42255	none	none	none
FBgn0020236	2308.58	0.483002	0.0622336	7.76111	8.41866e-15	1.48519e-13	chr2R	15993530	16001290	-	protein_coding	ATPCL	none	M	none
FBgn0004647	368.187	0.482398	0.10198	4.73031	2.24178e-06	1.60852e-05	chrX	3134869	3172221	+	protein_coding	N	I	M	R
FBgn0039006	65.132	0.480921	0.197539	2.43456	0.0149098	0.0445658	chr3R	22698318	22700307	+	protein_coding	Cyp6d4	none	none	none
FBgn0266229	127.836	0.479819	0.150908	3.17954	0.00147509	0.00600063	chr3R	5724046	5725321	+	lincRNA	CR44924	none	none	none
FBgn0004919	271.732	0.47972	0.114518	4.18904	2.80134e-05	0.000167213	chr2R	25072626	25084347	-	protein_coding	gol	none	M	none
FBgn0044047	131.778	0.4782	0.149072	3.20785	0.00133732	0.00550469	chrX	2331492	2334658	-	protein_coding	Ilp6	none	M	none
FBgn0038491	170.588	0.478022	0.141106	3.38769	0.000704844	0.00312454	chr3R	17151860	17153771	+	protein_coding	CG5292	none	M	none
FBgn0040900	154.913	0.477944	0.145098	3.29393	0.000987967	0.0042284	chrX	2186854	2187741	+	protein_coding	CG17777	none	none	none
FBgn0038090	309.269	0.477603	0.113899	4.19322	2.75021e-05	0.000164373	chr3R	12910119	12911292	-	protein_coding	CG10909	none	M	none
FBgn0265681	2.60364	0.476822	0.185519	2.57021	0.0101637	0.0322226	chr2L	18433458	18434096	+	lincRNA	CR44488	none	none	none
FBgn0039378	326.934	0.476622	0.103254	4.61601	3.9119e-06	2.71157e-05	chr3R	25832229	25842878	+	protein_coding	alpha4GT2	none	M	none
FBgn0032253	66.2188	0.473978	0.192195	2.46613	0.0136583	0.0414349	chr2L	10452676	10457241	-	protein_coding	CG5322	none	M	none
FBgn0035285	982.652	0.473891	0.0721848	6.56497	5.20437e-11	6.54507e-10	chr3L	1865429	1869491	+	protein_coding	CG12025	none	none	none
FBgn0004510	359.168	0.473827	0.099391	4.7673	1.86707e-06	1.36083e-05	chr3R	26910774	26912886	-	protein_coding	Ets97D	none	M	none
FBgn0265679	94.8514	0.473563	0.175914	2.69202	0.00710206	0.0237374	chr2L	18400461	18401232	+	lincRNA	CR44486	none	none	none
FBgn0038721	295.587	0.47328	0.116242	4.07151	4.6709e-05	0.000267426	chr3R	19633417	19642722	-	protein_coding	subdued	I	none	none
FBgn0086362	1067.03	0.470537	0.0657071	7.16114	8.00102e-13	1.18051e-11	chr3R	31255126	31256659	+	protein_coding	spn-F	none	none	R
FBgn0035802	1287.41	0.470401	0.0625564	7.51964	5.49288e-14	9.02522e-13	chr3L	7593090	7639573	+	protein_coding	CG33275	none	none	none
FBgn0033326	193.451	0.470178	0.131454	3.57676	0.000347881	0.00166093	chr2R	8710397	8712913	-	protein_coding	CG14743	none	none	none
FBgn0038586	133.992	0.469745	0.150679	3.11753	0.00182374	0.0072428	chr3R	18224901	18226082	-	protein_coding	CG7168	none	none	none
FBgn0031655	320.309	0.4686	0.104057	4.5033	6.69068e-06	4.47248e-05	chr2L	4955508	4958292	+	protein_coding	Marcal1	none	M	none
FBgn0051100	542.249	0.468144	0.0845452	5.53721	3.07328e-08	2.88112e-07	chr3R	8995228	9003650	-	protein_coding	CG31100	none	none	none
FBgn0250822	1656.17	0.467596	0.0592482	7.89216	2.96995e-15	5.41139e-14	chr2R	10319843	10320500	-	protein_coding	CG34222	none	none	none
FBgn0027569	656.704	0.467515	0.0792315	5.90062	3.62146e-09	3.77481e-08	chr3L	8282527	8289870	-	protein_coding	cert	none	M	none
FBgn0085462	634.133	0.467303	0.0876757	5.3299	9.82671e-08	8.69006e-07	chr3R	30649960	30650858	+	protein_coding	CG34433	none	none	none
FBgn0261502	1347.33	0.467193	0.0627184	7.44906	9.40068e-14	1.51064e-12	chr3R	7391412	7392280	+	protein_coding	CG42650	none	none	none
FBgn0265429	125.303	0.467121	0.151535	3.08259	0.00205209	0.00802861	chr2R	13103894	13104895	+	protein_coding	CG44341	none	none	none
FBgn0037672	466.283	0.467091	0.0906806	5.15095	2.59166e-07	2.1215e-06	chr3R	9262653	9264142	-	protein_coding	sage	none	M	none
FBgn0265614	102.467	0.467086	0.167757	2.7843	0.00536437	0.0185548	chr2R	19258894	19259745	-	lincRNA	CR44432	none	none	none
FBgn0029804	328.817	0.467057	0.10872	4.29595	1.73948e-05	0.000108203	chrX	5765854	5770780	-	protein_coding	CG3097	none	M	none
FBgn0265043	125.443	0.467016	0.160619	2.90759	0.0036422	0.0131894	chr3R	17391501	17392173	-	lincRNA	CR44160	none	none	none
FBgn0038960	1886.42	0.466815	0.0572961	8.14741	3.71803e-16	7.36393e-15	chr3R	22405938	22408640	+	protein_coding	CG13855	none	none	none
FBgn0263625	446.432	0.466766	0.184597	2.52856	0.0114531	0.0357498	chr3R	25794847	25795186	+	lincRNA	CR43634	none	none	none
FBgn0053126	1611.47	0.466609	0.0647391	7.20753	5.69754e-13	8.5242e-12	chr2L	1359836	1361821	-	protein_coding	NLaz	none	M	R
FBgn0003654	333.177	0.466458	0.106493	4.38019	1.18577e-05	7.59372e-05	chrX	20227960	20236382	-	protein_coding	sw	none	none	R
FBgn0038735	1221.61	0.465876	0.0738759	6.3062	2.85964e-10	3.35898e-09	chr3R	19847310	19854403	+	protein_coding	CG4662	none	none	none
FBgn0038695	144.672	0.465061	0.143235	3.24685	0.00116689	0.00489017	chr3R	19256776	19260132	+	protein_coding	CG14280	none	none	none
FBgn0032372	3708.78	0.464705	0.049339	9.41862	4.5705e-21	1.25162e-19	chr2L	11694803	11696107	+	protein_coding	CG4988	none	M	none
FBgn0032213	246.177	0.464611	0.118984	3.9048	9.43025e-05	0.00050552	chr2L	10304068	10306594	-	protein_coding	CG5390	none	M	none
FBgn0267149	68.3064	0.464283	0.189312	2.45247	0.0141879	0.0427206	chr3R	13478264	13478780	+	lincRNA	CR45589	none	none	none
FBgn0035483	1727.97	0.46423	0.0578975	8.01813	1.07369e-15	2.03649e-14	chr3L	4021456	4023501	+	protein_coding	Mul1	none	M	none
FBgn0038258	5309.61	0.463671	0.0635678	7.29411	3.00631e-13	4.61212e-12	chr3R	14751747	14754460	-	protein_coding	CG7362	none	M	none
FBgn0025641	591.426	0.462325	0.0826433	5.59423	2.21609e-08	2.11465e-07	chrX	1289712	1322362	-	protein_coding	DAAM	none	none	R
FBgn0263750	394.645	0.461886	0.106518	4.33624	1.44938e-05	9.14273e-05	chr3R	9355494	9359189	+	protein_coding	CG43675	none	none	none
FBgn0003016	685.358	0.461881	0.0847069	5.4527	4.96118e-08	4.50792e-07	chr2L	14599195	14689340	-	protein_coding	osp	none	none	none
FBgn0035132	908.67	0.461595	0.0756912	6.0984	1.07134e-09	1.19287e-08	chr3L	332800	342915	-	protein_coding	mthl10	none	M	none
FBgn0037229	234.624	0.461325	0.117019	3.94229	8.07074e-05	0.000440465	chr3R	4269220	4277928	-	protein_coding	CG9766	none	none	none
FBgn0039232	150.655	0.460669	0.14343	3.2118	0.00131907	0.00544248	chr3R	24833951	24840488	+	protein_coding	sosie	none	none	R
FBgn0262898	132.154	0.459666	0.149307	3.07866	0.00207937	0.00812551	chr3L	18081120	18085310	-	lincRNA	CR43253	none	none	none
FBgn0085239	855.334	0.458731	0.0753394	6.08885	1.13722e-09	1.26313e-08	chr2R	23351517	23352144	+	protein_coding	CG34210	none	none	none
FBgn0030090	104.062	0.458683	0.164355	2.79081	0.0052577	0.0182358	chrX	9121972	9135099	-	protein_coding	fend	none	none	R
FBgn0263004	177.163	0.458005	0.142464	3.21487	0.00130502	0.00539735	chr3L	22501599	22502417	+	protein_coding	CG43312	none	none	none
FBgn0015247	2118.29	0.457842	0.0590012	7.75988	8.50085e-15	1.49779e-13	chr2R	15932169	15934825	-	protein_coding	Diap2	I	M	none
FBgn0025697	386.37	0.457203	0.10148	4.50537	6.62571e-06	4.43546e-05	chr2L	7445354	7451244	-	protein_coding	santa-maria	none	M	none
FBgn0003463	690.349	0.456901	0.0811424	5.63085	1.79328e-08	1.73625e-07	chrX	15603282	15633434	-	protein_coding	sog	none	none	R
FBgn0039896	187.805	0.456745	0.129436	3.52873	0.000417566	0.00195927	chr4	227921	230428	+	protein_coding	yellow-h	none	none	none
FBgn0000560	145.401	0.455169	0.142736	3.18889	0.00142823	0.0058322	chr3L	21808702	21817600	+	protein_coding	eg	none	M	none
FBgn0030356	11900.1	0.454941	0.043511	10.4558	1.37869e-25	4.70314e-24	chrX	11917805	11918678	-	lincRNA	CR32661	none	none	none
FBgn0024963	207.562	0.454415	0.127503	3.56396	0.000365298	0.00173513	chr3R	19730714	19775231	+	protein_coding	GluClalpha	none	none	none
FBgn0027453	747.469	0.453643	0.0775339	5.8509	4.88915e-09	5.01336e-08	chr2L	10854434	10856644	-	protein_coding	Dnz1	none	M	none
FBgn0263745	94.0438	0.452492	0.170691	2.65094	0.00802673	0.0262652	chr2L	16700939	16703197	-	pseudogene	CR43670	none	none	none
FBgn0033196	548.473	0.452089	0.0886181	5.10154	3.36904e-07	2.7211e-06	chr2R	7595264	7620711	-	protein_coding	CG1358	none	none	none
FBgn0267127	83.4873	0.451507	0.184591	2.44599	0.0144456	0.0433837	chr3R	29022477	29024217	+	lincRNA	CR45567	none	none	none
FBgn0266316	128.863	0.450726	0.156154	2.88643	0.00389645	0.0140006	chr2L	20874113	20875540	+	lincRNA	CR44981	none	none	none
FBgn0261816	1381.3	0.450628	0.0667786	6.74809	1.49799e-11	1.98645e-10	chr3L	14567439	14568133	+	protein_coding	CG42758	none	none	none
FBgn0017578	475.373	0.450624	0.0939149	4.79821	1.60087e-06	1.176e-05	chr3L	19262231	19264184	-	protein_coding	Max	none	M	none
FBgn0263613	131.522	0.450417	0.154559	2.9142	0.00356606	0.0129542	chr2R	15049774	15050355	-	lincRNA	CR43622	none	none	none
FBgn0039016	650.048	0.449237	0.0917626	4.89564	9.79861e-07	7.42598e-06	chr3R	22734006	22741091	-	protein_coding	Dcr-1	I	M	R
FBgn0052179	286.653	0.449222	0.108287	4.14846	3.34724e-05	0.000197003	chr3L	17649561	17654280	-	protein_coding	Krn	none	none	R
FBgn0265201	76.0669	0.449012	0.181992	2.4672	0.0136172	0.0413612	chr3R	9407693	9408169	-	protein_coding	CG44261	none	none	none
FBgn0050043	2.2224	0.448317	0.181495	2.47013	0.0135065	0.041075	chr2R	12359435	12363165	+	protein_coding	CG30043	none	M	none
FBgn0038953	1425.93	0.447792	0.0625539	7.15849	8.15686e-13	1.20095e-11	chr3R	22375922	22379955	+	protein_coding	CG18596	none	M	none
FBgn0266402	130.915	0.447782	0.154248	2.90299	0.00369619	0.013359	chr3L	4034029	4034750	-	lincRNA	CR45042	none	none	none
FBgn0039324	532.123	0.447494	0.0850701	5.26029	1.43827e-07	1.23877e-06	chr3R	25316460	25318111	-	protein_coding	CG10553	none	none	none
FBgn0033859	253.385	0.446198	0.116688	3.82385	0.000131384	0.000685765	chr2R	13593643	13596557	+	protein_coding	fand	none	M	none
FBgn0035805	179.157	0.445757	0.134601	3.31168	0.000927363	0.00399728	chr3L	7640797	7641648	-	protein_coding	CG7506	none	M	none
FBgn0037081	930.197	0.445577	0.072227	6.16913	6.86684e-10	7.76378e-09	chr3L	21420387	21433134	-	protein_coding	barc	none	M	none
FBgn0261550	3525.37	0.445571	0.0486383	9.16092	5.14579e-20	1.31573e-18	chr3R	20309343	20324196	+	protein_coding	CG42668	none	none	none
FBgn0039257	2188.94	0.445275	0.0816365	5.45437	4.91478e-08	4.46868e-07	chr3R	24984383	25022867	+	protein_coding	tnc	none	none	R
FBgn0004910	91.4177	0.444045	0.176107	2.52145	0.0116874	0.0363665	chr3L	3909972	3935617	-	protein_coding	Eip63F-1	none	none	none
FBgn0264829	260.673	0.44389	0.114011	3.8934	9.88497e-05	0.000528264	chr3R	12258736	12262879	+	protein_coding	CG44037	none	none	none
FBgn0038073	114.832	0.443165	0.159888	2.77172	0.00557609	0.0191772	chr3R	12662830	12673959	+	protein_coding	CG14395	none	none	none
FBgn0035857	3146.18	0.441246	0.0535881	8.23404	1.8101e-16	3.65283e-15	chr3L	8211889	8213622	+	protein_coding	CG8006	none	none	none
FBgn0038083	2.27816	0.441033	0.180259	2.44666	0.0144187	0.043331	chr3R	12741957	12743680	-	protein_coding	CG5999	none	none	none
FBgn0050118	904.773	0.440733	0.0745568	5.91137	3.39267e-09	3.55233e-08	chr2R	18430314	18440475	-	protein_coding	CG30118	none	none	none
FBgn0050472	520.289	0.440483	0.085609	5.14529	2.6711e-07	2.18022e-06	chr2R	15423184	15424139	-	protein_coding	CG30472	none	none	none
FBgn0065032	81.5907	0.440387	0.179122	2.45859	0.0139484	0.0421456	chrX	17104570	17105852	-	protein_coding	Arpc3B	none	none	none
FBgn0004228	786.558	0.440169	0.0838275	5.25089	1.51365e-07	1.29806e-06	chr3L	15517423	15519592	-	protein_coding	mex1	none	none	none
FBgn0263089	194.416	0.439917	0.13519	3.25406	0.00113768	0.00478562	chr2L	15202258	15203967	+	lincRNA	CR43357	none	none	none
FBgn0033828	987.473	0.439865	0.0708242	6.21066	5.27642e-10	6.02945e-09	chr2R	13353637	13354499	-	protein_coding	CG17048	none	none	none
FBgn0039504	571.621	0.439836	0.094607	4.64908	3.33415e-06	2.33441e-05	chr3R	27265456	27266423	+	protein_coding	CG14260	none	M	none
FBgn0010452	132.392	0.438812	0.152078	2.88543	0.00390874	0.0140339	chr3L	13114270	13118077	+	protein_coding	trn	none	none	R
FBgn0010762	918.732	0.438572	0.0731271	5.99739	2.00515e-09	2.15643e-08	chr3L	10664738	10690734	+	protein_coding	simj	none	M	none
FBgn0085395	232.405	0.438503	0.119371	3.67344	0.000239308	0.00118662	chr2L	9370308	9415156	-	protein_coding	Shawl	none	none	none
FBgn0263628	705.571	0.437642	0.0812242	5.38807	7.12168e-08	6.36686e-07	chrX	2200622	2201857	-	lincRNA	CR43637	none	none	none
FBgn0031016	405.746	0.437291	0.100084	4.36924	1.24681e-05	7.96624e-05	chrX	19353180	19471914	+	protein_coding	kek5	none	none	none
FBgn0052364	183.491	0.436803	0.132056	3.30772	0.000940594	0.0040456	chr3L	8209576	8210743	-	protein_coding	CG32364	none	M	R
FBgn0265665	89.3535	0.436396	0.177708	2.45569	0.0140613	0.0424172	chr2R	19504774	19505462	+	lincRNA	CR44472	none	none	none
FBgn0038334	3277.7	0.435027	0.0513619	8.46983	2.45742e-17	5.26526e-16	chr3R	15381406	15382951	-	protein_coding	h-cup	none	none	none
FBgn0266064	255.568	0.434525	0.116234	3.73837	0.000185217	0.000939894	chr3R	15141842	15147531	-	protein_coding	GlyS	I	M	none
FBgn0033972	545.122	0.433499	0.0862055	5.02868	4.93877e-07	3.8938e-06	chr2R	14853862	14855048	-	protein_coding	Ciao1	none	M	none
FBgn0031534	1219.67	0.432185	0.0682603	6.33143	2.42906e-10	2.86778e-09	chr2L	3449682	3452106	+	protein_coding	Snx1	none	none	none
FBgn0013995	4422.34	0.432133	0.0483743	8.9331	4.14234e-19	9.89884e-18	chr3R	20978182	21015613	+	protein_coding	Calx	none	none	none
FBgn0264268	83.2909	0.430694	0.177308	2.42908	0.0151374	0.0450713	chrX	16888841	16889635	-	lincRNA	CR43768	none	none	none
FBgn0032911	127.582	0.43038	0.151506	2.84068	0.00450182	0.0159284	chr2L	21075404	21081053	+	protein_coding	tadr	none	none	none
FBgn0032514	437.952	0.430096	0.101843	4.22313	2.40933e-05	0.000145587	chr2L	13376454	13378538	-	protein_coding	CG9302	none	none	none
FBgn0039664	121.732	0.430048	0.152385	2.82212	0.0047707	0.016756	chr3R	29489467	29491383	+	protein_coding	CG2006	none	M	none
FBgn0033447	731.124	0.429884	0.0784306	5.48107	4.22764e-08	3.88977e-07	chr2R	9823081	9827206	-	protein_coding	dila	none	none	R
FBgn0051561	2.07223	0.429645	0.178626	2.40528	0.0161601	0.0476162	chr3R	6305246	6306366	+	protein_coding	Osi16	none	none	none
FBgn0013813	6817.4	0.429073	0.0557475	7.69672	1.39607e-14	2.41986e-13	chr3R	28486952	28519398	+	protein_coding	Dhc98D	none	none	R
FBgn0038832	1890	0.428602	0.0587551	7.29472	2.99288e-13	4.59659e-12	chr3R	20842139	20844981	+	protein_coding	CG15695	none	none	R
FBgn0038752	165.089	0.428491	0.142885	2.99885	0.00271003	0.0102245	chr3R	19921743	19925371	-	protein_coding	CG4462	none	none	none
FBgn0038128	162.702	0.428272	0.137904	3.10558	0.00189906	0.00749475	chr3R	13262732	13264061	-	protein_coding	Ravus	none	none	none
FBgn0028789	256.174	0.427595	0.122529	3.48974	0.000483484	0.00223458	chr3L	9041374	9045042	+	protein_coding	Doc1	none	M	none
FBgn0264672	207.526	0.427324	0.129962	3.28807	0.00100878	0.0043042	chr2L	2381096	2383073	+	protein_coding	Eogt	none	M	none
FBgn0026176	802.723	0.426844	0.0760559	5.61224	1.9973e-08	1.91774e-07	chr2R	12139294	12140229	-	protein_coding	SkpB	none	M	none
FBgn0265046	526.918	0.426463	0.0851578	5.00791	5.5025e-07	4.30655e-06	chr2R	22090794	22091395	-	protein_coding	CG44163	none	none	none
FBgn0035150	619.899	0.425701	0.0822512	5.17562	2.27152e-07	1.88173e-06	chr3L	654362	657971	+	protein_coding	Rev1	none	M	none
FBgn0050103	1448.61	0.424544	0.0611399	6.94382	3.81649e-12	5.30943e-11	chr2R	17493694	17495998	+	protein_coding	CG30103	none	M	none
FBgn0032129	699.884	0.423104	0.0888733	4.76076	1.92866e-06	1.40417e-05	chr2L	9547719	9566750	-	protein_coding	jp	none	none	none
FBgn0033058	88.1249	0.421659	0.17338	2.432	0.0150158	0.0448151	chr2R	6050948	6068680	+	protein_coding	CCHa2-R	none	none	none
FBgn0038465	354.46	0.421651	0.103178	4.08666	4.37635e-05	0.000252121	chr3R	17002874	17007208	+	protein_coding	Irc	none	none	none
FBgn0030177	350.727	0.421345	0.101299	4.15941	3.19067e-05	0.000188668	chrX	10083153	10085050	+	protein_coding	CG2972	none	M	none
FBgn0038588	445.705	0.420684	0.0919655	4.57437	4.77654e-06	3.27171e-05	chr3R	18239419	18242159	-	protein_coding	CG7156	none	M	none
FBgn0020304	1491.63	0.419468	0.0648559	6.46769	9.95128e-11	1.22053e-09	chr2L	833583	851071	-	protein_coding	drongo	none	none	none
FBgn0010786	842.678	0.418704	0.0815255	5.13587	2.80842e-07	2.28559e-06	chr3L	1334888	1339415	+	protein_coding	l(3)02640	none	M	none
FBgn0030294	118.602	0.418506	0.156601	2.67243	0.00753037	0.0249229	chrX	11359235	11360929	+	protein_coding	Pa1	none	none	none
FBgn0266005	298.786	0.418031	0.114539	3.64969	0.000262555	0.00128597	chrX	1047241	1088866	+	lincRNA	CR44779	none	none	none
FBgn0085327	1269.87	0.417703	0.0702245	5.94811	2.71255e-09	2.87269e-08	chr3R	29999794	30000403	+	protein_coding	CG34298	none	none	none
FBgn0085298	340.124	0.417027	0.103813	4.01711	5.8916e-05	0.000330501	chr3L	528336	528996	+	protein_coding	CG34269	none	none	none
FBgn0263130	252.87	0.416838	0.120363	3.46317	0.000533847	0.00244699	chr3R	21530986	21532986	-	lincRNA	CR43372	none	none	none
FBgn0039462	497.613	0.416829	0.0879633	4.73867	2.15121e-06	1.54994e-05	chr3R	26945533	26947248	+	protein_coding	CG14252	none	M	none
FBgn0041604	357.386	0.416331	0.101219	4.11316	3.90278e-05	0.000227577	chr3L	14632600	14671609	+	protein_coding	dlp	none	none	R
FBgn0259959	387.868	0.415152	0.0996311	4.16689	3.08783e-05	0.000182977	chr2L	5884349	5884774	-	protein_coding	Sfp26Ac	none	none	R
FBgn0034122	1084.58	0.415055	0.0676294	6.1372	8.39897e-10	9.41932e-09	chr2R	16363550	16365895	-	protein_coding	CG15711	none	none	none
FBgn0263278	413.702	0.415024	0.095467	4.34731	1.37818e-05	8.74929e-05	chr2L	6424335	6426371	+	protein_coding	Fic	none	M	none
FBgn0038251	633.056	0.414601	0.0798618	5.19148	2.08624e-07	1.74175e-06	chr3R	14659437	14661177	+	protein_coding	Hexim	none	M	none
FBgn0262812	656.596	0.414044	0.093014	4.45142	8.53059e-06	5.60524e-05	chr2R	8592194	8592969	+	protein_coding	CG43183	none	none	none
FBgn0050485	3160.35	0.413706	0.0513507	8.05647	7.85287e-16	1.51851e-14	chr2R	13849881	13852983	+	protein_coding	CG30485	none	none	none
FBgn0036940	159.535	0.413677	0.136706	3.02602	0.00247794	0.00946978	chr3L	20130450	20131743	-	protein_coding	obst-J	none	M	none
FBgn0036759	160.534	0.413594	0.146525	2.82268	0.00476237	0.0167352	chr3L	17838649	17841427	-	protein_coding	CG5577	none	M	none
FBgn0024980	268.377	0.412816	0.113613	3.63352	0.000279585	0.0013625	chrX	2739088	2744076	-	protein_coding	Syx4	none	none	none
FBgn0035978	580.787	0.412378	0.097624	4.22414	2.39852e-05	0.000145102	chr3L	9350866	9358935	-	protein_coding	UGP	none	M	none
FBgn0032450	111.209	0.411286	0.159918	2.57185	0.0101156	0.0321017	chr2L	12700948	12704451	-	protein_coding	CG5776	none	none	none
FBgn0051627	2187.16	0.410939	0.059461	6.91108	4.80972e-12	6.65784e-11	chr2L	21173221	21174179	+	protein_coding	CG31627	none	none	none
FBgn0036752	523.477	0.410523	0.0950559	4.31876	1.5691e-05	9.83984e-05	chr3L	17751730	17764158	-	protein_coding	Adgf-A	I	M	none
FBgn0264305	6961.22	0.410464	0.0448247	9.1571	5.33088e-20	1.36055e-18	chr3L	8932234	8954272	-	protein_coding	CG43783	none	none	none
FBgn0262524	133.478	0.41046	0.153222	2.67885	0.00738749	0.0245484	chr3L	12523986	12525150	+	protein_coding	ver	none	M	none
FBgn0002789	846.24	0.410361	0.0828114	4.95536	7.21948e-07	5.57482e-06	chr2R	13246669	13248880	+	protein_coding	Mp20	none	none	none
FBgn0031374	4167.8	0.409895	0.049401	8.29731	1.06492e-16	2.18394e-15	chr2L	1884621	1944289	+	protein_coding	CG7337	none	none	R
FBgn0259111	2752.67	0.409187	0.0521777	7.84218	4.42808e-15	7.96366e-14	chr2L	7223327	7249343	-	protein_coding	Ndae1	none	none	none
FBgn0038099	247.752	0.409186	0.118068	3.46569	0.000528869	0.00242738	chr3R	12977999	12980535	+	protein_coding	CG7091	none	none	none
FBgn0035996	121.807	0.408889	0.153332	2.66669	0.00766021	0.0252832	chr3L	9450544	9451572	-	protein_coding	CG3448	none	M	none
FBgn0033054	171.25	0.408276	0.137711	2.96472	0.00302961	0.0112558	chr2R	6036556	6040647	-	protein_coding	CG14591	none	none	none
FBgn0033885	226.131	0.407905	0.12198	3.34403	0.000825713	0.00360283	chr2R	13942533	13943377	-	protein_coding	DJ-1alpha	none	M	none
FBgn0261341	325.61	0.40707	0.103194	3.94471	7.98963e-05	0.000436724	chr3L	19690032	19695260	-	protein_coding	verm	none	M	none
FBgn0051798	2790.97	0.40698	0.059745	6.81196	9.62794e-12	1.29529e-10	chr2L	19394159	19396190	+	protein_coding	CG31798	none	none	none
FBgn0014863	1260.16	0.406215	0.0732354	5.5467	2.91108e-08	2.73831e-07	chr3R	7112849	7117732	-	protein_coding	Mlp84B	none	none	none
FBgn0031099	243.306	0.40579	0.122366	3.3162	0.000912508	0.00393945	chrX	20254691	20257199	-	protein_coding	CG17065	none	M	none
FBgn0036520	1489.83	0.405783	0.0609481	6.65784	2.77875e-11	3.58552e-10	chr3L	15610630	15612828	-	protein_coding	CG13449	none	none	none
FBgn0020620	1024.2	0.404746	0.0679654	5.95518	2.59789e-09	2.75547e-08	chr2R	13984814	13990707	-	protein_coding	RN-tre	none	none	none
FBgn0034025	399.214	0.404491	0.0996245	4.06015	4.90407e-05	0.000279623	chr2R	15511709	15515597	+	protein_coding	GalNAc-T1	none	M	none
FBgn0032869	8640.92	0.403895	0.0457855	8.82147	1.12967e-18	2.62719e-17	chr2L	20642305	20643244	-	protein_coding	CG17470	none	none	none
FBgn0031201	546.066	0.402697	0.0858773	4.68921	2.74258e-06	1.94176e-05	chrX	22809291	22811935	-	protein_coding	CG12446	none	none	none
FBgn0029890	2514.74	0.401831	0.0531323	7.56284	3.94369e-14	6.54172e-13	chrX	6681766	6683696	+	protein_coding	CG4095	none	M	none
FBgn0029756	116.323	0.401584	0.156325	2.5689	0.0102022	0.0323129	chrX	5326674	5329347	-	protein_coding	CG3309	none	none	none
FBgn0260007	605.837	0.401238	0.0847536	4.73417	2.19958e-06	1.57988e-05	chr2R	11778525	11779235	+	protein_coding	CG42493	none	none	none
FBgn0046297	22532.9	0.40118	0.0447317	8.9686	3.00305e-19	7.23861e-18	chr2R	21803401	21804338	+	lincRNA	CR9284	none	none	none
FBgn0026257	925.486	0.400303	0.0712299	5.61988	1.91088e-08	1.84113e-07	chr3R	24221102	24223528	+	protein_coding	cav	none	M	none
FBgn0039637	2735.36	0.399815	0.0547549	7.30189	2.83746e-13	4.36271e-12	chr3R	29123369	29128247	+	protein_coding	CG11880	none	none	none
FBgn0027583	331.702	0.399533	0.111542	3.58189	0.000341113	0.00163142	chr3R	29735268	29736745	-	protein_coding	CG7601	none	none	none
FBgn0058470	251.946	0.399524	0.116536	3.42835	0.000607273	0.00275228	chr3L	23839859	23986410	-	protein_coding	CG40470	none	M	none
FBgn0037796	756.324	0.399297	0.0799974	4.99137	5.99526e-07	4.66321e-06	chr3R	10171155	10189603	-	protein_coding	CG12814	none	none	none
FBgn0004171	13955.9	0.39898	0.0550284	7.25044	4.15416e-13	6.26917e-12	chr3R	28292797	28293863	+	protein_coding	Mst98Cb	none	none	R
FBgn0262478	1011.11	0.397368	0.0690889	5.75155	8.84273e-09	8.8262e-08	chr2R	15185157	15185952	+	protein_coding	CG43068	none	none	none
FBgn0260996	1523.77	0.397331	0.0616291	6.44713	1.13984e-10	1.39065e-09	chr2L	22064603	22065343	-	protein_coding	CG42597	none	none	none
FBgn0264751	244.852	0.396764	0.116168	3.41543	0.000636809	0.00286967	chr3R	18396994	18400339	+	protein_coding	CG44009	none	none	none
FBgn0041337	392.884	0.39674	0.108706	3.64966	0.000262585	0.00128597	chr2L	2564885	2573037	-	protein_coding	Cyp309a2	none	none	none
FBgn0004449	1494.6	0.396643	0.0798903	4.96484	6.87562e-07	5.32707e-06	chr3L	22293043	22407863	-	protein_coding	Ten-m	none	none	R
FBgn0021761	700.627	0.396206	0.0774586	5.11506	3.13633e-07	2.54351e-06	chr2L	11004819	11010921	+	protein_coding	Nup154	I	none	R
FBgn0030114	1350.26	0.395883	0.0650513	6.0857	1.15981e-09	1.28655e-08	chrX	9250419	9255953	+	protein_coding	CG17754	none	none	none
FBgn0033526	476.089	0.395622	0.0918031	4.30946	1.63656e-05	0.00010226	chr2R	10466000	10468540	-	protein_coding	Caf1-105	none	none	none
FBgn0030706	223.402	0.394774	0.119628	3.3	0.000966849	0.00414441	chrX	15910869	15921013	+	protein_coding	CG8909	none	none	none
FBgn0034503	180.802	0.394427	0.129923	3.03586	0.00239851	0.0092272	chr2R	20325843	20326806	-	protein_coding	MED8	none	M	none
FBgn0039461	470.605	0.394242	0.0920494	4.28294	1.84441e-05	0.000114069	chr3R	26876629	26880459	+	protein_coding	CG5500	none	none	none
FBgn0024987	756.565	0.393668	0.0784407	5.01867	5.20291e-07	4.09508e-06	chrX	1370579	1375257	+	protein_coding	ssx	I	M	none
FBgn0263608	154.776	0.393653	0.142325	2.76588	0.005677	0.0194905	chr3L	16237722	16239462	+	protein_coding	l(3)72Dr	none	M	none
FBgn0260795	549.27	0.39351	0.0864182	4.55356	5.27463e-06	3.59338e-05	chr3L	11123347	11134663	+	protein_coding	CG42575	none	none	none
FBgn0040684	809.027	0.393375	0.0756721	5.19841	2.00999e-07	1.68417e-06	chr3R	5137056	5138989	-	protein_coding	CG12589	none	none	none
FBgn0004360	168.346	0.393068	0.138187	2.84447	0.00444852	0.0157801	chr2R	9494165	9503188	+	protein_coding	Wnt2	none	none	none
FBgn0033304	217.392	0.392823	0.122145	3.21605	0.00129969	0.00537849	chr2R	8570498	8572147	+	protein_coding	Cyp6a13	I	none	none
FBgn0034721	1230.54	0.392447	0.0646551	6.06985	1.28029e-09	1.40852e-08	chr2R	22348306	22348875	+	protein_coding	CG11298	none	none	R
FBgn0032814	472.31	0.392136	0.101437	3.86582	0.000110719	0.000585384	chr2L	19584234	19586440	+	protein_coding	CG10366	none	M	none
FBgn0261627	1524.91	0.392085	0.0599049	6.54513	5.94456e-11	7.40218e-10	chr2L	8781798	8782500	-	protein_coding	CG42710	none	none	none
FBgn0051897	825.1	0.391293	0.0765733	5.11004	3.22094e-07	2.60755e-06	chr2L	8442446	8445815	+	protein_coding	CG31897	none	none	none
FBgn0263324	797.182	0.390973	0.0725506	5.38896	7.08658e-08	6.33957e-07	chr2R	21953614	21954095	-	lincRNA	CR43405	none	none	none
FBgn0031345	937.312	0.39089	0.0728721	5.36406	8.1374e-08	7.21914e-07	chr2L	1516794	1517478	-	protein_coding	CG18132	I	none	none
FBgn0263026	1397.95	0.390534	0.0651135	5.99774	2.00086e-09	2.15515e-08	chr2L	7012261	7012803	+	protein_coding	CG43321	none	M	none
FBgn0015008	4876.96	0.390475	0.0490972	7.9531	1.81898e-15	3.39445e-14	chr3R	16975884	16977795	-	protein_coding	Actn3	none	none	R
FBgn0014075	3477.21	0.389615	0.0640218	6.08566	1.16016e-09	1.28655e-08	chr3L	18872746	18878245	+	protein_coding	Ugt	none	M	none
FBgn0266623	404.833	0.388774	0.0959914	4.05009	5.11985e-05	0.000290851	chr2R	7578664	7579929	-	lincRNA	CR45130	none	none	none
FBgn0037911	266.623	0.388347	0.111286	3.48964	0.000483663	0.00223467	chr3R	11557775	11559877	+	protein_coding	CG10898	none	none	none
FBgn0030956	696.723	0.38831	0.0784975	4.94678	7.54527e-07	5.80702e-06	chrX	18781264	18783494	-	protein_coding	CG18259	none	none	none
FBgn0267705	152.083	0.388203	0.141244	2.74846	0.0059876	0.0204055	chr3R	10122421	10124412	+	lincRNA	CR46038	none	none	none
FBgn0035976	164.26	0.387661	0.13754	2.81853	0.00482435	0.0169273	chr3L	9338809	9348336	+	protein_coding	PGRP-LC	I	M	none
FBgn0261278	605.844	0.387386	0.0819321	4.72813	2.26596e-06	1.62335e-05	chr2L	16680053	16699926	+	protein_coding	grp	none	M	R
FBgn0025642	367.282	0.387161	0.103805	3.7297	0.000191711	0.000970013	chrX	1287289	1288945	+	protein_coding	CG32812	none	M	none
FBgn0267789	161.436	0.387081	0.140247	2.75999	0.00578038	0.0197964	chr3R	31568102	31569097	+	lincRNA	CR46120	none	none	none
FBgn0263343	681.082	0.386586	0.0792139	4.88028	1.05934e-06	7.99345e-06	chr3R	4984497	4986120	-	lincRNA	CR43424	none	none	none
FBgn0039930	112.418	0.386092	0.157576	2.4502	0.0142779	0.042945	chr4	1028674	1029361	-	protein_coding	CG11077	none	M	none
FBgn0011742	1713.56	0.386089	0.0573295	6.73456	1.64424e-11	2.17002e-10	chrX	16548289	16553968	-	protein_coding	Arp2	none	none	none
FBgn0261832	996.774	0.38527	0.0699063	5.51123	3.56327e-08	3.31141e-07	chr3L	20464713	20466041	-	protein_coding	CG42764	none	none	none
FBgn0035004	258.609	0.385182	0.11962	3.22005	0.00128169	0.00531828	chr2R	24431343	24432733	-	protein_coding	Pgam5-2	none	M	none
FBgn0267474	128.838	0.385155	0.149452	2.57712	0.00996265	0.031696	chr3L	12380251	12381470	+	lincRNA	CR45824	none	none	none
FBgn0032374	1382.82	0.384479	0.0649695	5.91783	3.26209e-09	3.41817e-08	chr2L	11788333	11789475	+	protein_coding	CG14931	none	none	none
FBgn0085318	184.403	0.384351	0.135284	2.84108	0.00449616	0.0159158	chr3R	23506907	23507476	-	protein_coding	CG34289	none	none	none
FBgn0033060	128.377	0.384177	0.154263	2.49039	0.0127601	0.0391259	chr2R	6076909	6078088	+	protein_coding	CG7849	none	M	none
FBgn0030608	956.76	0.384045	0.0822162	4.67115	2.99513e-06	2.11303e-05	chrX	15069126	15076220	-	protein_coding	Lsd-2	none	M	R
FBgn0034392	303.343	0.383597	0.116132	3.30311	0.000956192	0.00410506	chr2R	18794617	18796678	-	protein_coding	MFS15	none	none	none
FBgn0015585	3651.21	0.383484	0.061562	6.22923	4.68733e-10	5.38287e-09	chr3L	3815838	3816354	-	protein_coding	Acp63F	none	none	R
FBgn0000247	947.523	0.383153	0.0684645	5.59638	2.18871e-08	2.09285e-07	chr3R	29806810	29815047	+	protein_coding	ca	I	M	none
FBgn0266569	241.397	0.382741	0.122985	3.11209	0.0018577	0.00735243	chrX	1046223	1047009	+	protein_coding	CG42259	I	none	none
FBgn0032731	288.922	0.381754	0.108833	3.50769	0.000452014	0.00210314	chr2L	18977518	18987280	-	protein_coding	Swip-1	none	none	none
FBgn0035421	1327.93	0.381682	0.0648017	5.88999	3.86216e-09	4.01364e-08	chr3L	3219155	3220925	+	protein_coding	CG12034	none	M	none
FBgn0051404	968.047	0.380801	0.0748351	5.08853	3.60842e-07	2.89759e-06	chr3R	19375042	19376023	-	protein_coding	CG31404	none	none	none
FBgn0263078	939.011	0.380276	0.0700494	5.42868	5.67737e-08	5.12847e-07	chr2L	18671603	18673285	-	protein_coding	CG43339	none	none	none
FBgn0030951	797.993	0.380117	0.0770782	4.93157	8.15714e-07	6.25366e-06	chrX	18739215	18739895	-	protein_coding	CG6873	none	none	R
FBgn0001216	3958.54	0.379997	0.0528094	7.19564	6.21686e-13	9.27121e-12	chr3L	13974060	13977761	+	protein_coding	Hsc70-1	none	none	none
FBgn0030694	365.119	0.379896	0.097764	3.88585	0.000101972	0.00054307	chrX	15799425	15800961	+	protein_coding	CG15602	none	none	R
FBgn0035871	8333.34	0.378674	0.0448615	8.44095	3.1476e-17	6.69239e-16	chr3L	8307144	8308941	-	protein_coding	BI-1	I	M	none
FBgn0031420	698.078	0.378275	0.0825424	4.5828	4.58796e-06	3.15343e-05	chr2L	2375840	2380506	+	protein_coding	Atxn7	none	M	none
FBgn0001981	187.061	0.377677	0.128507	2.93896	0.0032932	0.0121024	chr2L	15333865	15336138	+	protein_coding	esg	none	M	none
FBgn0039125	670.948	0.376898	0.0778857	4.83912	1.30413e-06	9.69302e-06	chr3R	23924398	23926436	+	protein_coding	Ndc1	none	none	none
FBgn0265156	163.752	0.376535	0.150569	2.50074	0.0123934	0.0382717	chr3R	23011920	23012360	-	lincRNA	CR44225	none	none	none
FBgn0033356	343.845	0.376466	0.105067	3.5831	0.000339539	0.00162445	chr2R	8948112	8951086	-	protein_coding	CG8229	none	none	none
FBgn0051703	277.222	0.376183	0.110909	3.3918	0.000694344	0.00308884	chr2L	22102625	22104401	-	protein_coding	CG31703	none	none	none
FBgn0038448	830.639	0.376078	0.0810802	4.63835	3.51198e-06	2.45027e-05	chr3R	16611418	16613400	-	protein_coding	CG12783	none	none	none
FBgn0063923	190.09	0.375353	0.136475	2.75033	0.00595349	0.0203092	chr3L	216624	218058	+	protein_coding	Kaz1-ORFB	none	none	none
FBgn0267363	4917.43	0.374427	0.0479877	7.80256	6.06658e-15	1.07847e-13	chr4	878	5039	+	protein_coding	JYalpha	none	none	R
FBgn0062517	3318.24	0.374368	0.0532499	7.03041	2.05934e-12	2.93852e-11	chr3L	2595780	2596998	+	protein_coding	CG16984	none	none	none
FBgn0036704	3999.27	0.374107	0.0466828	8.0138	1.11213e-15	2.10366e-14	chr3L	17252376	17253937	-	protein_coding	CG6497	none	none	none
FBgn0260632	448.071	0.374082	0.100077	3.73793	0.00018554	0.000941191	chr2L	17436829	17450364	-	protein_coding	dl	I	M	none
FBgn0259163	1479.18	0.373894	0.0630712	5.92813	3.06405e-09	3.22527e-08	chr3L	9734011	9760395	-	protein_coding	CG42268	none	none	none
FBgn0035262	4043.98	0.373688	0.0498269	7.49972	6.39561e-14	1.04344e-12	chr3L	1720615	1723153	-	protein_coding	CG18171	none	none	none
FBgn0033523	138.429	0.373291	0.148929	2.5065	0.0121932	0.0377626	chr2R	10436597	10437382	-	protein_coding	CG12895	none	M	none
FBgn0265177	417.112	0.372395	0.100787	3.69489	0.000219983	0.00109765	chr2R	16196383	16196928	+	protein_coding	CG44242	none	none	none
FBgn0264841	225.88	0.37178	0.122017	3.04695	0.00231174	0.00893298	chr3R	27260049	27261948	+	lincRNA	CR44049	none	none	none
FBgn0033359	127.319	0.371705	0.148837	2.49739	0.012511	0.0385579	chr2R	8969345	8985900	-	protein_coding	CG8213	none	none	none
FBgn0052549	1576.28	0.371699	0.0590666	6.29287	3.11643e-10	3.63906e-09	chrX	18390497	18410144	-	protein_coding	CG32549	none	none	none
FBgn0052676	2459.01	0.371512	0.0538983	6.89283	5.46947e-12	7.51863e-11	chrX	10711162	10744943	-	protein_coding	CG32676	none	M	none
FBgn0010387	257.876	0.371074	0.124635	2.97728	0.00290814	0.0108785	chr3L	7131862	7133463	+	protein_coding	Dbi	none	none	none
FBgn0085464	294.697	0.370317	0.109535	3.38082	0.000722712	0.00319558	chrX	5613324	5614467	-	protein_coding	CG34435	none	none	R
FBgn0035203	255.097	0.370283	0.124599	2.9718	0.00296056	0.0110453	chr3L	1302943	1304717	+	protein_coding	CG9149	none	M	none
FBgn0037517	152.131	0.369753	0.145602	2.53948	0.0111016	0.0347855	chr3R	7790632	7793483	+	protein_coding	CG10086	none	none	none
FBgn0025631	643.604	0.369474	0.0896105	4.12311	3.73792e-05	0.000218699	chrX	2044291	2050120	-	protein_coding	moody	none	none	none
FBgn0031294	3568.15	0.369125	0.0585097	6.30878	2.81237e-10	3.30627e-09	chr2L	1008377	1048053	-	protein_coding	IA-2	none	M	none
FBgn0037759	7670.3	0.368032	0.0590439	6.23319	4.57022e-10	5.25708e-09	chr3R	9801279	9803461	+	protein_coding	CG8526	none	M	none
FBgn0033205	289.206	0.367752	0.108359	3.39382	0.000689246	0.0030701	chr2R	7665827	7667343	+	protein_coding	CG2064	none	none	none
FBgn0267425	198.228	0.367041	0.131551	2.79009	0.0052693	0.0182669	chr2L	11011161	11012135	-	lincRNA	CR45778	none	none	none
FBgn0039634	740.984	0.366321	0.0765748	4.78384	1.71979e-06	1.25671e-05	chr3R	29109052	29112822	-	protein_coding	alpha-Man-Ib	I	M	none
FBgn0015360	414.188	0.366038	0.0962968	3.80114	0.000144029	0.000746158	chr3L	2258838	2262664	-	protein_coding	oxt	none	M	none
FBgn0086906	10834.1	0.365854	0.107726	3.39616	0.000683383	0.00304691	chr3L	2039680	2115611	-	protein_coding	sls	I	none	none
FBgn0032773	256.073	0.365669	0.113099	3.23317	0.00122424	0.00510584	chr2L	19383137	19386205	-	protein_coding	fon	I	none	none
FBgn0004581	1826.36	0.365655	0.057523	6.35667	2.06173e-10	2.4445e-09	chr2R	23853269	23858921	-	protein_coding	bgcn	none	M	R
FBgn0085486	3584.35	0.365014	0.0503209	7.25373	4.05438e-13	6.13192e-12	chr2R	16670325	16671836	+	protein_coding	CG34457	none	none	none
FBgn0052016	3420.92	0.364555	0.0658488	5.53624	3.09034e-08	2.89516e-07	chr4	951541	958392	-	protein_coding	4E-T	none	M	none
FBgn0034491	1228.82	0.364357	0.0637168	5.71837	1.07548e-08	1.0658e-07	chr2R	20257649	20261726	+	protein_coding	Hsl	none	M	none
FBgn0264351	153.702	0.364206	0.140848	2.5858	0.00971521	0.0310368	chr2L	10862193	10864697	-	lincRNA	CR43807	none	none	none
FBgn0034351	275.092	0.364149	0.11643	3.12761	0.00176235	0.00703318	chr2R	18451283	18452736	+	protein_coding	CG5190	none	M	none
FBgn0015924	805.265	0.363793	0.0735142	4.94861	7.47447e-07	5.75891e-06	chr2L	448253	453024	-	protein_coding	crq	I	none	none
FBgn0031897	1450.38	0.363603	0.0610068	5.96004	2.52177e-09	2.68293e-08	chr2L	7204537	7220033	-	protein_coding	CG13784	none	none	none
FBgn0034031	1476.79	0.363413	0.0620946	5.85258	4.84016e-09	4.97048e-08	chr2R	15555445	15562436	+	protein_coding	CG12963	none	none	none
FBgn0028360	6264.87	0.363225	0.0465704	7.79948	6.21611e-15	1.10223e-13	chrX	6654540	6659709	+	protein_coding	l(1)G0148	none	M	R
FBgn0052983	250.753	0.362955	0.122775	2.95627	0.00311381	0.0115145	chr2L	8865849	8866670	+	protein_coding	CG32983	none	none	none
FBgn0001112	5143.11	0.362815	0.115575	3.13921	0.00169406	0.00678798	chr3R	7252062	7265703	-	protein_coding	Gld	none	M	R
FBgn0037389	140.284	0.362332	0.143404	2.52665	0.0115158	0.035905	chr3R	5848952	5849688	+	pseudogene	CR10991	none	none	none
FBgn0045842	7447.82	0.361776	0.045221	8.00018	1.24236e-15	2.34361e-14	chr2L	15257266	15264692	-	protein_coding	yuri	none	none	R
FBgn0038195	3392.55	0.361771	0.0556868	6.49652	8.21985e-11	1.01174e-09	chr3R	14032370	14035041	+	protein_coding	CG3061	none	M	none
FBgn0031799	244.654	0.361157	0.120603	2.9946	0.00274807	0.0103539	chr2L	6332880	6338671	-	protein_coding	Pez	none	M	none
FBgn0261514	504.275	0.359905	0.0881709	4.0819	4.46685e-05	0.000257015	chr2L	13957538	13963381	+	protein_coding	NimA	I	none	none
FBgn0033438	147.656	0.35984	0.149612	2.40515	0.0161658	0.0476228	chr2R	9611138	9683858	-	protein_coding	Mmp2	I	M	R
FBgn0264369	389.879	0.359352	0.0951054	3.77846	0.000157799	0.000810837	chr2L	2797831	2798321	+	lincRNA	CR43821	none	none	none
FBgn0011769	196.913	0.359159	0.128515	2.79468	0.00519508	0.0180502	chr3L	9370194	9371238	-	protein_coding	Fdxh	none	M	none
FBgn0036678	145.824	0.358697	0.146819	2.44312	0.0145608	0.0436533	chr3L	16928380	16935536	-	protein_coding	CG11905	none	none	none
FBgn0243516	5166.28	0.358622	0.0540931	6.62972	3.36326e-11	4.284e-10	chr2R	22106106	22122562	-	protein_coding	Vrp1	none	none	R
FBgn0005660	135.247	0.357829	0.14532	2.46236	0.0138028	0.0417571	chr2L	544924	552923	-	protein_coding	Ets21C	I	M	none
FBgn0037365	1201.66	0.357794	0.0649945	5.50499	3.69192e-08	3.42409e-07	chr3R	5690890	5693286	-	protein_coding	CG2104	none	none	R
FBgn0031529	506.071	0.357755	0.0940929	3.80215	0.000143447	0.000743698	chr2L	3375831	3376737	-	protein_coding	CG9662	none	none	none
FBgn0038209	1073.84	0.357633	0.0712087	5.02232	5.10516e-07	4.02042e-06	chr3R	14152884	14153829	-	protein_coding	CG9722	none	none	none
FBgn0262689	475.139	0.357548	0.0889469	4.01979	5.8251e-05	0.000327167	chr3L	15520317	15521554	-	lincRNA	CR43159	none	none	none
FBgn0036684	1192.52	0.357516	0.0663093	5.39164	6.98157e-08	6.24965e-07	chr3L	16994716	17012565	-	protein_coding	CG3764	none	none	none
FBgn0037688	736.791	0.357466	0.0766712	4.66232	3.1266e-06	2.19574e-05	chr3R	9402563	9404269	-	protein_coding	CG9356	none	none	none
FBgn0040235	251.238	0.356906	0.119454	2.98783	0.0028097	0.0105575	chrX	9317914	9319223	-	protein_coding	c12.1	none	M	none
FBgn0261458	859.368	0.35642	0.0750574	4.74863	2.04798e-06	1.48326e-05	chr2L	1151677	1158262	-	protein_coding	capt	none	none	R
FBgn0030370	1318.14	0.355989	0.0663923	5.3619	8.23532e-08	7.30136e-07	chrX	12055337	12056635	-	protein_coding	Uch-L5R	none	M	none
FBgn0013732	231.224	0.355905	0.118549	3.00217	0.00268064	0.0101411	chr2R	6657325	6660624	+	protein_coding	sced	none	none	R
FBgn0031399	681.127	0.355219	0.0812031	4.37445	1.21737e-05	7.78172e-05	chr2L	2217289	2220625	+	protein_coding	mio	I	M	R
FBgn0041164	1800.21	0.354973	0.0640382	5.54315	2.97087e-08	2.79265e-07	chr3L	3461316	3466303	+	protein_coding	armi	none	M	R
FBgn0040989	2575.61	0.354789	0.0535797	6.6217	3.55087e-11	4.51882e-10	chr2L	18006626	18007216	+	protein_coding	CG5693	none	none	none
FBgn0039874	276.337	0.354575	0.119527	2.96649	0.00301225	0.0112033	chr3R	31769292	31771848	-	protein_coding	CG2135	none	none	none
FBgn0024975	160.59	0.353665	0.138201	2.55907	0.0104954	0.0330875	chrX	2732468	2734402	+	protein_coding	CG2712	none	M	none
FBgn0264890	442.484	0.35357	0.0940547	3.75919	0.000170462	0.00087139	chr2L	6812639	6813110	+	lincRNA	CR44081	none	none	none
FBgn0029958	780.19	0.352847	0.0746047	4.72956	2.25005e-06	1.61362e-05	chrX	7731778	7734651	-	protein_coding	Pdp	none	M	none
FBgn0266225	163.321	0.352688	0.141284	2.4963	0.0125496	0.0386509	chr2L	21869955	21870652	-	lincRNA	CR44920	none	none	none
FBgn0038461	272.936	0.352116	0.121562	2.89659	0.00377238	0.0136147	chr3R	16990333	16991878	-	protein_coding	CG3678	none	none	none
FBgn0020261	1735.19	0.351809	0.0642987	5.47148	4.46294e-08	4.08461e-07	chrX	19485758	19492011	-	protein_coding	pcm	I	M	R
FBgn0021800	586.062	0.351706	0.0876641	4.01198	6.02119e-05	0.000336818	chr2L	3803544	3810671	+	protein_coding	Reph	none	none	none
FBgn0001311	437.09	0.351499	0.0959904	3.66182	0.000250432	0.00123342	chr3R	5378092	5392866	-	protein_coding	kkv	none	M	none
FBgn0038387	621.133	0.351293	0.0797848	4.40301	1.06759e-05	6.89738e-05	chr3R	15933846	15934940	+	protein_coding	blp	none	M	none
FBgn0026404	334.333	0.350892	0.10993	3.19196	0.00141313	0.00577904	chr3L	9968478	9971002	+	protein_coding	Dronc	I	M	R
FBgn0032385	1168.58	0.350346	0.067994	5.1526	2.56893e-07	2.10425e-06	chr2L	11947940	11948803	+	protein_coding	CG16964	none	none	none
FBgn0051126	304.263	0.350314	0.10688	3.27765	0.00104673	0.00444702	chr3R	24659620	24660265	+	protein_coding	CG31126	none	none	none
FBgn0033915	1446.5	0.349329	0.0600968	5.81277	6.14479e-09	6.23642e-08	chr2R	14235786	14239703	-	protein_coding	CG8485	none	M	none
FBgn0034210	551.406	0.349186	0.0829823	4.20796	2.57685e-05	0.00015482	chr2R	17405303	17407427	-	protein_coding	CG6568	I	none	none
FBgn0265152	228.193	0.34883	0.125411	2.78149	0.00541096	0.018694	chr2L	228036	228588	+	lincRNA	CR44221	none	none	none
FBgn0260399	692.933	0.348701	0.0777636	4.48411	7.32177e-06	4.86172e-05	chr3R	18746369	18750360	+	protein_coding	gwl	none	M	R
FBgn0040636	915.765	0.348524	0.0779795	4.46943	7.84295e-06	5.17545e-05	chr3L	20837487	20838839	+	protein_coding	CG13255	none	none	none
FBgn0265059	252.241	0.348124	0.115132	3.0237	0.00249701	0.00952953	chr2R	6979495	6980195	+	lincRNA	CR44170	none	none	none
FBgn0054027	468.833	0.347689	0.0912012	3.81233	0.000137663	0.00071585	chr3R	25103669	25109032	-	protein_coding	CG34027	none	none	none
FBgn0037942	1946.47	0.347523	0.0583314	5.95773	2.5576e-09	2.71689e-08	chr3R	11735446	11736877	+	protein_coding	CG14721	none	M	none
FBgn0011746	2367.59	0.347471	0.0585366	5.93596	2.92125e-09	3.07963e-08	chr2R	9062294	9077554	+	protein_coding	ana	none	none	none
FBgn0031535	579.479	0.347204	0.0830134	4.18251	2.88309e-05	0.000171724	chr2L	3452465	3453755	+	protein_coding	CG12795	none	none	none
FBgn0004227	964.19	0.346726	0.0729939	4.75007	2.0335e-06	1.47432e-05	chrX	16361568	16371547	+	protein_coding	nonA	none	M	R
FBgn0037643	10192.3	0.346502	0.0471905	7.34263	2.09442e-13	3.25997e-12	chr3R	8938682	8943027	+	protein_coding	skap	I	M	R
FBgn0032428	553.868	0.346391	0.0873143	3.96717	7.27315e-05	0.000399923	chr2L	12424903	12426440	+	protein_coding	CG6405	none	none	none
FBgn0051075	1103.71	0.346174	0.0663538	5.2171	1.81747e-07	1.53677e-06	chr3R	26985623	26988517	-	protein_coding	CG31075	none	M	none
FBgn0263747	292.659	0.345925	0.113485	3.04819	0.00230226	0.00890627	chrX	15773170	15778703	+	protein_coding	CG43672	none	none	none
FBgn0034084	167.239	0.345863	0.134681	2.56801	0.0102284	0.0323857	chr2R	16169599	16170861	-	protein_coding	CG8435	none	M	none
FBgn0035113	288.285	0.34566	0.110233	3.13572	0.00171434	0.00686024	chr3L	217931	223069	-	protein_coding	pyx	none	none	none
FBgn0004650	1082.66	0.345495	0.0702703	4.91665	8.80356e-07	6.71586e-06	chrX	1322512	1329438	+	protein_coding	fs(1)N	none	none	R
FBgn0020621	1062.51	0.34534	0.0666615	5.18051	2.21281e-07	1.83748e-06	chr2R	9252309	9285097	-	protein_coding	Pkn	none	M	none
FBgn0051146	167.636	0.344551	0.133967	2.57191	0.0101139	0.0321017	chr3R	7658246	7694874	+	protein_coding	Nlg1	none	none	none
FBgn0034033	596.683	0.344441	0.0875238	3.9354	8.30597e-05	0.000451975	chr2R	15573143	15573991	-	protein_coding	CG8204	none	M	none
FBgn0001090	1010.12	0.344271	0.0720126	4.78071	1.7468e-06	1.27578e-05	chrX	18794245	18797687	-	protein_coding	bnb	none	none	none
FBgn0265822	192.101	0.344204	0.13196	2.6084	0.00909677	0.0293447	chr2L	7078894	7079399	-	lincRNA	CR44611	none	none	none
FBgn0037675	197.129	0.343223	0.128643	2.66804	0.00762958	0.0252092	chr3R	9321769	9322361	+	protein_coding	HP1e	none	M	R
FBgn0030796	327.275	0.342357	0.114973	2.97773	0.00290393	0.0108704	chrX	16811698	16826494	+	protein_coding	CG4829	none	M	none
FBgn0004049	1241.3	0.342281	0.0633822	5.40027	6.65391e-08	5.96403e-07	chr3R	13428866	13434984	-	protein_coding	yrt	none	none	none
FBgn0037462	1670.68	0.342125	0.062669	5.45923	4.78196e-08	4.35362e-07	chr3R	6630150	6631184	+	protein_coding	sunz	none	none	none
FBgn0042094	6691.79	0.341453	0.0481412	7.09274	1.31484e-12	1.90756e-11	chr3R	10887344	10889588	-	protein_coding	Adk3	none	M	none
FBgn0033434	4251.71	0.341042	0.0479861	7.10711	1.18494e-12	1.7245e-11	chr2R	9594044	9605624	+	protein_coding	CG1902	none	none	none
FBgn0045064	1199.13	0.340934	0.064227	5.30827	1.10671e-07	9.70662e-07	chr2L	20066390	20073719	+	protein_coding	bwa	none	M	none
FBgn0031913	213.25	0.340905	0.122256	2.78844	0.00529619	0.0183464	chr2L	7430529	7433516	-	protein_coding	CG5958	none	none	none
FBgn0034368	4605.24	0.340211	0.0462952	7.34874	2.00091e-13	3.11791e-12	chr2R	18629593	18632045	-	protein_coding	CG5482	none	none	none
FBgn0264882	219.503	0.340133	0.121125	2.80811	0.00498339	0.0173843	chr2L	1839493	1839896	-	lincRNA	CR44073	none	none	none
FBgn0034113	461.108	0.340039	0.0905495	3.75528	0.000173146	0.000882835	chr2R	16316312	16320732	-	protein_coding	CG8060	none	M	none
FBgn0032707	354.767	0.339725	0.101253	3.3552	0.000793065	0.00347347	chr2L	18714452	18732524	-	protein_coding	CG10348	none	M	none
FBgn0031948	198.064	0.339555	0.12794	2.65403	0.00795379	0.0260963	chr2L	7786159	7790557	-	protein_coding	CG7149	none	M	none
FBgn0053653	705.352	0.339267	0.082545	4.11008	3.95517e-05	0.000230246	chr4	1230836	1271759	+	protein_coding	Caps	none	none	none
FBgn0037547	1765.11	0.338984	0.0665271	5.09543	3.4795e-07	2.80705e-06	chr3R	8087251	8089526	+	protein_coding	CG7910	none	none	none
FBgn0264552	405.707	0.338926	0.0960576	3.52836	0.000418144	0.00196132	chr3L	20897556	20898501	+	protein_coding	CG43931	none	none	none
FBgn0029114	588.103	0.338754	0.0901665	3.75698	0.000171973	0.000878146	chr3L	15235618	15242832	+	protein_coding	Tollo	none	M	none
FBgn0036816	1513.83	0.338592	0.0669332	5.05866	4.22213e-07	3.35547e-06	chr3L	18828631	18846267	-	protein_coding	Indy	none	none	none
FBgn0035533	726.928	0.338439	0.0854397	3.96114	7.45939e-05	0.000409514	chr3L	4322490	4364102	-	protein_coding	Cip4	none	none	R
FBgn0036155	267.646	0.337994	0.110737	3.05222	0.00227157	0.00880147	chr3L	11361985	11364885	-	protein_coding	CG6163	none	M	none
FBgn0003447	636.157	0.337782	0.0853282	3.95862	7.53852e-05	0.000413695	chrX	7964023	7986601	+	protein_coding	sn	I	none	R
FBgn0035372	387.208	0.33772	0.0974024	3.46727	0.000525773	0.00241476	chr3L	2772559	2774007	-	protein_coding	CG12093	none	none	none
FBgn0037884	515.48	0.337698	0.0945975	3.56984	0.000357199	0.00170015	chr3R	11232428	11235013	-	protein_coding	Arfip	none	none	none
FBgn0024992	1277.15	0.33753	0.0672891	5.01612	5.27264e-07	4.14291e-06	chrX	2694391	2698211	-	protein_coding	CG2658	none	M	none
FBgn0032818	344.159	0.337088	0.102501	3.28863	0.00100676	0.00429691	chr2L	19757244	19758615	-	protein_coding	CG10628	none	none	none
FBgn0033490	606.228	0.336615	0.0856083	3.93204	8.42271e-05	0.000457515	chr2R	10137655	10139267	+	protein_coding	CG12917	I	M	none
FBgn0013342	242.969	0.336552	0.121326	2.77394	0.00553818	0.0190646	chr3L	1630347	1637752	-	protein_coding	nSyb	none	none	none
FBgn0265274	1016.75	0.336306	0.0715639	4.69938	2.60958e-06	1.85327e-05	chr3R	28853605	28859497	-	protein_coding	Inx3	none	none	none
FBgn0039425	8401.86	0.336227	0.0478162	7.03166	2.04094e-12	2.91527e-11	chr3R	26414087	26416192	+	protein_coding	CG5432	none	M	none
FBgn0053519	706.946	0.335784	0.0870909	3.85556	0.000115466	0.000607247	chr2R	23995542	24014254	-	protein_coding	Unc-89	none	M	none
FBgn0023407	523.99	0.335261	0.0853932	3.92608	8.63411e-05	0.000466807	chr2L	13500623	13549328	-	protein_coding	B4	none	none	none
FBgn0039969	993.655	0.335261	0.0754174	4.4454	8.77278e-06	5.74534e-05	chr2R	5603586	5604834	-	protein_coding	Fis1	I	M	none
FBgn0039689	467.146	0.334962	0.0903471	3.70751	0.00020931	0.00104874	chr3R	29736964	29738070	+	protein_coding	CG7598	none	M	none
FBgn0036397	201.713	0.334139	0.126002	2.65185	0.00800517	0.026207	chr3L	13999379	14001880	-	protein_coding	CG8783	I	M	R
FBgn0033933	341.038	0.334104	0.106567	3.13516	0.00171761	0.00686909	chr2R	14390695	14392209	+	protein_coding	CG10104	I	M	none
FBgn0003149	2320.06	0.333142	0.0743505	4.48069	7.44009e-06	4.92883e-05	chr3L	8732857	8745310	-	protein_coding	Prm	none	none	none
FBgn0264819	469.382	0.333083	0.0908581	3.66596	0.000246408	0.00121532	chr4	395395	395954	+	lincRNA	CR44027	none	none	none
FBgn0266436	1762.76	0.332843	0.0582946	5.70967	1.13195e-08	1.11858e-07	chr3L	3110127	3111227	-	protein_coding	CG45066	none	none	none
FBgn0020392	565.213	0.332462	0.0861087	3.86095	0.000112945	0.000595116	chr3L	8176134	8178429	-	protein_coding	Nmt	none	M	none
FBgn0037486	4123.32	0.332335	0.0549696	6.04579	1.48683e-09	1.62289e-08	chr3R	7217678	7219705	-	protein_coding	CG14605	none	none	none
FBgn0027596	5626.47	0.332235	0.0465276	7.14059	9.29299e-13	1.36245e-11	chr2R	14901474	14928425	-	protein_coding	CG10249	none	none	R
FBgn0262969	209.55	0.331605	0.13169	2.51807	0.0117998	0.0366836	chr3L	18440729	18441871	+	lincRNA	CR43280	none	none	none
FBgn0032906	189.789	0.331401	0.132982	2.49208	0.0126998	0.0389837	chr2L	20924974	20926147	-	protein_coding	RPA2	none	M	none
FBgn0028965	1017.48	0.330665	0.0715902	4.61885	3.85865e-06	2.68001e-05	chr2L	13019574	13021312	-	protein_coding	A16	none	none	none
FBgn0004406	294.319	0.330514	0.107299	3.08032	0.00206779	0.00808255	chr2L	13823979	13827772	-	protein_coding	tam	none	M	R
FBgn0035848	469.878	0.330101	0.0901778	3.66055	0.000251672	0.00123864	chr3L	8180922	8183369	+	protein_coding	CG7979	none	none	none
FBgn0034684	1625.88	0.32926	0.0627362	5.24832	1.5349e-07	1.31385e-06	chr2R	22058903	22061517	-	protein_coding	CG13501	none	none	none
FBgn0033382	3175.36	0.328963	0.0521772	6.30474	2.8868e-10	3.38802e-09	chr2R	9132479	9135453	+	protein_coding	Hydr1	none	M	none
FBgn0034217	248.582	0.328912	0.116726	2.81781	0.00483519	0.0169525	chr2R	17431031	17432219	+	protein_coding	Lhr	none	M	none
FBgn0033564	267.577	0.328763	0.12041	2.73035	0.00632666	0.0214556	chr2R	10879973	10883202	+	protein_coding	Pex6	none	none	none
FBgn0040509	947.118	0.328474	0.0728257	4.51041	6.47019e-06	4.33553e-05	chr2L	12916813	12921008	+	protein_coding	ACXB	none	M	R
FBgn0028647	437.378	0.328457	0.0936199	3.50842	0.000450785	0.00209883	chr3R	25335256	25340088	+	protein_coding	CG11902	none	M	none
FBgn0058053	396.093	0.327821	0.0947944	3.45823	0.000543733	0.00248902	chr3L	24009930	24011363	-	lincRNA	CR40053	none	none	none
FBgn0040805	1999.31	0.327791	0.0565559	5.79588	6.79653e-09	6.86277e-08	chr3L	15492963	15495549	-	protein_coding	CG12355	none	none	none
FBgn0259985	227.052	0.327618	0.120495	2.71894	0.00654921	0.0221293	chr2R	12025613	12027707	-	protein_coding	Mppe	none	M	none
FBgn0032292	812.297	0.326833	0.0729292	4.48152	7.41134e-06	4.91634e-05	chr2L	10731399	10732423	-	protein_coding	CG6750	none	M	none
FBgn0051997	344.843	0.326636	0.101436	3.2201	0.00128144	0.00531828	chr4	154653	156060	-	protein_coding	CG31997	none	none	none
FBgn0266446	596.636	0.3265	0.0973423	3.35414	0.000796118	0.00348465	chr3R	10768000	10777374	-	protein_coding	CG45076	none	none	none
FBgn0033953	32060.6	0.326398	0.0436056	7.48524	7.14141e-14	1.15966e-12	chr2R	14664245	14665356	-	protein_coding	CG12861	none	none	none
FBgn0025676	304.688	0.326014	0.111149	2.93311	0.00335581	0.0122967	chr3L	708600	710607	-	protein_coding	CkIIalpha-i3	none	none	none
FBgn0034271	233.346	0.325824	0.12047	2.70461	0.00683856	0.0229747	chr2R	17739900	17743969	+	protein_coding	CG4996	none	none	none
FBgn0039048	226.786	0.324435	0.120426	2.69407	0.00705862	0.0236092	chr3R	23062712	23067259	-	protein_coding	CG17111	none	none	none
FBgn0024957	236.664	0.324374	0.124379	2.60796	0.00910847	0.0293688	chr3R	10408617	10412869	-	protein_coding	Irp-1B	none	M	none
FBgn0032331	182.598	0.323865	0.132135	2.45101	0.0142455	0.0428663	chr2L	11016994	11018778	+	protein_coding	CG14913	none	none	R
FBgn0051860	2575.84	0.323592	0.0514837	6.28532	3.27173e-10	3.8172e-09	chr2L	12164240	12166704	+	protein_coding	ZnT33D	none	none	none
FBgn0036614	810.949	0.323492	0.0737706	4.38511	1.15929e-05	7.43103e-05	chr3L	16348746	16351951	-	protein_coding	CG4925	none	none	none
FBgn0044871	264.628	0.323192	0.118537	2.7265	0.00640094	0.0216917	chr3R	18663737	18665307	+	protein_coding	Gos28	none	none	none
FBgn0038659	1710.96	0.32265	0.0607406	5.31194	1.08463e-07	9.51899e-07	chr3R	18906608	18910755	+	protein_coding	EndoA	I	M	none
FBgn0037626	1677.68	0.32223	0.060744	5.30472	1.12843e-07	9.89089e-07	chr3R	8769393	8771150	+	protein_coding	CG8236	none	none	none
FBgn0053087	357.335	0.322216	0.10126	3.18205	0.00146235	0.00595404	chr2R	8174164	8226438	+	protein_coding	LRP1	none	none	none
FBgn0028717	330.124	0.321978	0.10319	3.12025	0.00180698	0.00718035	chr3R	25888541	25893270	+	protein_coding	Lnk	none	none	R
FBgn0031277	302.054	0.32148	0.108735	2.95654	0.00311115	0.0115095	chr2L	779172	779655	+	protein_coding	CG13947	none	none	none
FBgn0021979	560.71	0.321222	0.0844687	3.80285	0.00014304	0.000741864	chr2R	23067195	23071875	+	protein_coding	l(2)k09913	none	none	none
FBgn0032741	333.142	0.321163	0.102994	3.11828	0.00181912	0.00722651	chr2L	19027709	19030780	+	protein_coding	Side	none	M	none
FBgn0030905	619.918	0.32089	0.0818731	3.91936	8.87851e-05	0.000478344	chrX	18258550	18259517	-	protein_coding	CG15059	none	none	none
FBgn0003495	238.291	0.320678	0.121303	2.64362	0.00820248	0.0267772	chr3R	27064989	27070070	-	protein_coding	spz	I	M	R
FBgn0032525	4679.04	0.320487	0.0559911	5.72389	1.0411e-08	1.03395e-07	chr2L	13447537	13449497	-	protein_coding	Hsp60D	I	M	none
FBgn0023181	217.051	0.320461	0.123142	2.60237	0.00925815	0.0297753	chr2R	24795739	24797414	-	protein_coding	Orc4	none	M	none
FBgn0038858	730.81	0.320134	0.0782321	4.09211	4.27468e-05	0.00024729	chr3R	21127572	21129601	+	protein_coding	CG5793	none	none	none
FBgn0033897	1629.22	0.319931	0.061508	5.20145	1.97735e-07	1.66083e-06	chr2R	14148262	14153123	-	protein_coding	Rcd1	none	M	R
FBgn0028554	278.701	0.319492	0.10949	2.918	0.00352282	0.0128206	chr2L	6914300	6920210	-	protein_coding	x16	none	M	none
FBgn0039503	1566.06	0.319085	0.0609171	5.23802	1.62306e-07	1.38334e-06	chr3R	27264373	27265430	-	protein_coding	CG14262	none	none	none
FBgn0031128	12145.9	0.318588	0.0549936	5.79318	6.90648e-09	6.9586e-08	chrX	20670831	20677063	-	protein_coding	hydra	none	none	none
FBgn0038395	27213.2	0.318539	0.0500469	6.36481	1.95533e-10	2.32231e-09	chr3R	16044746	16046130	-	protein_coding	CG10407	none	none	R
FBgn0030884	197.889	0.317998	0.128129	2.48186	0.01307	0.0399086	chrX	17911461	17924163	+	protein_coding	CG6847	none	M	none
FBgn0034054	324.878	0.317211	0.1047	3.02971	0.00244793	0.00937056	chr2R	15955039	15956636	+	protein_coding	CG8366	none	none	none
FBgn0002566	1218.03	0.317105	0.0660717	4.7994	1.59139e-06	1.17028e-05	chr2L	22924794	22943135	+	protein_coding	lt	I	M	none
FBgn0020764	1232.62	0.316941	0.0645237	4.91201	9.01495e-07	6.8658e-06	chr2R	23964771	23966757	+	protein_coding	Alas	none	M	none
FBgn0035146	290.031	0.316178	0.109596	2.88493	0.00391498	0.0140526	chr3L	599093	604008	-	protein_coding	CG13893	none	none	none
FBgn0263583	368.908	0.315704	0.109257	2.88955	0.0038579	0.01388	chr2L	20607042	20607847	-	lincRNA	CR43608	none	none	none
FBgn0034487	973.278	0.315695	0.0699669	4.51205	6.42028e-06	4.30416e-05	chr2R	20239935	20242873	+	protein_coding	Efhc1.2	none	none	R
FBgn0058064	1176.9	0.315524	0.071549	4.40991	1.03416e-05	6.70008e-05	chrY	702429	704048	+	protein_coding	ARY	none	none	none
FBgn0031011	548.861	0.315135	0.0853737	3.69124	0.000223165	0.00111054	chrX	19281231	19298162	-	protein_coding	CG8034	none	none	none
FBgn0023521	415.508	0.314505	0.0946393	3.32319	0.000889936	0.00385158	chrX	1940306	1941536	+	protein_coding	CG3587	none	M	none
FBgn0050178	378.031	0.314092	0.101225	3.1029	0.00191632	0.00755427	chr2R	23986614	23987308	+	protein_coding	CG30178	none	none	none
FBgn0034962	3025.77	0.31398	0.0526114	5.96791	2.40307e-09	2.56451e-08	chr2R	24033973	24036707	+	protein_coding	MAN1	none	none	none
FBgn0085267	258.845	0.31347	0.114894	2.72833	0.00636555	0.0215823	chr3L	10626498	10627439	+	protein_coding	CG34238	none	none	none
FBgn0035169	261.077	0.313049	0.112058	2.79362	0.00521215	0.0180914	chr3L	851345	852673	+	protein_coding	CG13890	I	none	none
FBgn0028540	1592.95	0.312857	0.0608969	5.13748	2.78447e-07	2.27009e-06	chr2L	13774339	13780165	-	protein_coding	CG9008	I	M	none
FBgn0031070	321.899	0.31273	0.103499	3.02159	0.00251449	0.00958835	chrX	19759172	19764874	-	protein_coding	CG12702	none	none	none
FBgn0037115	3121.38	0.312718	0.052923	5.90894	3.44319e-09	3.60251e-08	chr3L	21672138	21674518	+	protein_coding	CG11249	none	M	none
FBgn0031861	2139.1	0.312154	0.0558959	5.58455	2.343e-08	2.22657e-07	chr2L	6804323	6805792	-	protein_coding	CG17375	none	none	none
FBgn0263114	731.801	0.312146	0.0823575	3.79014	0.000150563	0.000776529	chr2R	17034044	17034609	-	protein_coding	CG43371	none	none	none
FBgn0264328	272.862	0.311801	0.113215	2.75406	0.0058861	0.0201089	chr2R	24630900	24632932	-	lincRNA	CR43787	none	none	none
FBgn0050026	657.279	0.310825	0.0901381	3.44832	0.000564093	0.00257289	chr2R	11408575	11409449	-	protein_coding	CG30026	none	none	none
FBgn0052141	6141.35	0.310612	0.045356	6.84831	7.47251e-12	1.01914e-10	chr3L	14203322	14204294	+	protein_coding	CG32141	none	none	none
FBgn0030685	1904.79	0.310012	0.0597151	5.19152	2.08586e-07	1.74175e-06	chrX	15751673	15760733	-	protein_coding	Graf	none	M	none
FBgn0027585	598.332	0.308882	0.0908347	3.40048	0.000672668	0.0030059	chr2R	8735809	8759590	+	protein_coding	CG8740	none	none	none
FBgn0035470	294.886	0.308669	0.108772	2.83775	0.00454322	0.0160259	chr3L	3897443	3899156	-	protein_coding	Ccz1	I	M	none
FBgn0020278	554.616	0.308493	0.0844202	3.65426	0.000257928	0.00126585	chr3R	22619967	22639387	-	protein_coding	loco	I	M	R
FBgn0038219	558.477	0.308008	0.0833614	3.69485	0.000220021	0.00109765	chr3R	14262386	14263367	+	protein_coding	CG14839	none	none	none
FBgn0038815	255.266	0.307978	0.11731	2.62534	0.00865624	0.028113	chr3R	20617882	20621269	+	protein_coding	CG5466	none	M	none
FBgn0004003	893.739	0.307605	0.0924646	3.32673	0.000878716	0.00381134	chr2R	19249394	19250917	+	protein_coding	wbl	none	none	R
FBgn0032131	962.631	0.307418	0.071785	4.28248	1.84822e-05	0.00011425	chr2L	9589475	9591783	+	protein_coding	CG3841	none	none	none
FBgn0036246	1337.16	0.307098	0.0680228	4.51463	6.34267e-06	4.25418e-05	chr3L	12088625	12089225	+	protein_coding	CG17154	none	none	none
FBgn0029092	673.341	0.307074	0.0819911	3.74521	0.00018024	0.000916315	chr2R	9434668	9444937	-	protein_coding	ced-6	I	none	none
FBgn0025885	2896.13	0.306381	0.0636086	4.81666	1.4598e-06	1.07847e-05	chr2R	7454921	7458874	-	protein_coding	Inos	none	M	none
FBgn0030266	1490.82	0.306302	0.0628331	4.87485	1.08894e-06	8.19448e-06	chrX	11112394	11124726	-	protein_coding	CG11122	none	none	none
FBgn0033996	1622.04	0.306132	0.0601297	5.09119	3.55817e-07	2.86386e-06	chr2R	15201252	15204466	+	protein_coding	CG11807	none	none	none
FBgn0267636	230.393	0.306103	0.127161	2.40722	0.0160745	0.0474081	chr3L	18303430	18304179	+	lincRNA	CR45974	none	none	none
FBgn0023395	382.868	0.306056	0.0984881	3.10754	0.0018865	0.00744943	chr3L	19447172	19450238	+	protein_coding	Chd3	none	none	none
FBgn0265253	423.334	0.305965	0.0926697	3.30167	0.000961115	0.00412365	chr3R	24912994	24913685	+	lincRNA	CR44267	none	none	none
FBgn0029648	295.764	0.305953	0.114146	2.68036	0.00735424	0.0244566	chrX	2948033	2949120	+	protein_coding	CG3603	none	M	none
FBgn0261582	1386.93	0.305941	0.0686318	4.45771	8.28382e-06	5.456e-05	chr2L	14008100	14008820	+	protein_coding	CG42692	none	none	none
FBgn0032371	12248.6	0.305659	0.0413575	7.39065	1.46116e-13	2.29748e-12	chr2L	11652447	11654164	+	protein_coding	CG4983	none	none	none
FBgn0259729	2278.99	0.305281	0.0653752	4.66967	3.01677e-06	2.12721e-05	chr2R	24423925	24425102	-	protein_coding	CG42383	I	M	none
FBgn0035603	423.861	0.305228	0.0981908	3.10852	0.00188027	0.00742692	chr3L	5367340	5368008	-	protein_coding	CG10635	none	none	none
FBgn0036082	7410.1	0.304996	0.0491251	6.20856	5.3471e-10	6.10519e-09	chr3L	10412817	10414774	+	protein_coding	CG12362	none	M	none
FBgn0035558	517.14	0.304198	0.0862773	3.52581	0.000422183	0.00197826	chr3L	4542050	4553457	+	protein_coding	CG11357	none	M	none
FBgn0263603	1227.38	0.304173	0.0631925	4.81344	1.48355e-06	1.09503e-05	chr3L	16106593	16112626	-	protein_coding	Zn72D	none	M	none
FBgn0032271	930.43	0.304095	0.0752914	4.0389	5.37027e-05	0.00030433	chr2L	10629351	10638471	-	protein_coding	CG7329	none	none	none
FBgn0033246	2063.97	0.303511	0.0745003	4.07396	4.62202e-05	0.000264736	chr2R	7974114	7991862	-	protein_coding	ACC	none	M	none
FBgn0038223	2499.06	0.303456	0.0561425	5.4051	6.47714e-08	5.82062e-07	chr3R	14320190	14326689	-	protein_coding	Afti	none	none	none
FBgn0053158	931.618	0.303369	0.0705471	4.30023	1.7062e-05	0.000106276	chr3L	16419596	16496560	+	protein_coding	CG33158	none	none	none
FBgn0038890	1138.59	0.302861	0.0663552	4.56424	5.01314e-06	3.42027e-05	chr3R	21520927	21528598	+	protein_coding	CG7956	none	M	none
FBgn0085337	1590.12	0.302547	0.0637893	4.74291	2.10673e-06	1.52184e-05	chr3R	13089241	13090081	+	protein_coding	CG34308	none	none	none
FBgn0031449	481.157	0.302407	0.0913086	3.31193	0.000926564	0.0039964	chr2L	2725673	2739830	+	protein_coding	CG31689	none	none	none
FBgn0011768	637.559	0.302116	0.0863613	3.49828	0.000468263	0.00217219	chr3R	10870905	10872381	-	protein_coding	Fdh	none	M	none
FBgn0035768	407.493	0.301684	0.0937026	3.2196	0.00128371	0.00532508	chr3L	7345697	7347123	-	protein_coding	CG14834	none	none	none
FBgn0035999	3671.75	0.300714	0.0477741	6.29449	3.0841e-10	3.60435e-09	chr3L	9456317	9459370	+	protein_coding	CG3552	none	M	none
FBgn0266416	688.343	0.300617	0.0814628	3.69024	0.000224042	0.00111451	chr3R	11535494	11536273	+	lincRNA	CR45056	none	none	none
FBgn0031817	1157.28	0.300531	0.0652116	4.60855	4.05489e-06	2.80509e-05	chr2L	6466216	6467698	-	protein_coding	CG9531	none	M	none
FBgn0040396	1371.4	0.300355	0.0655623	4.58122	4.62275e-06	3.17386e-05	chrX	3175017	3176223	+	protein_coding	CG3939	none	none	none
FBgn0034184	892.173	0.300323	0.074374	4.03801	5.39057e-05	0.000305356	chr2R	17048874	17053855	+	protein_coding	CG9646	none	none	none
FBgn0026751	582.757	0.300236	0.0841484	3.56794	0.000359803	0.00171138	chrX	5329875	5332435	+	protein_coding	XRCC1	none	M	none
FBgn0086346	1545.43	0.300056	0.0695729	4.31283	1.61177e-05	0.000100756	chr3R	27696465	27700110	-	protein_coding	ALiX	none	M	R
FBgn0061469	4280.79	0.300047	0.0576685	5.20296	1.96137e-07	1.6514e-06	chr3L	11206421	11210583	-	protein_coding	Ube3a	none	M	none
FBgn0052643	918.901	0.299992	0.0750071	3.99952	6.34708e-05	0.000353198	chrX	12984523	12985071	+	protein_coding	CG32643	none	none	none
FBgn0262894	548.05	0.299262	0.0943787	3.17087	0.00151986	0.00615748	chr3L	16304281	16304662	+	protein_coding	CG43249	none	none	none
FBgn0050271	4285.94	0.299102	0.0484752	6.1702	6.82047e-10	7.71764e-09	chr2R	22816473	22822111	+	protein_coding	CG30271	none	none	none
FBgn0053111	229.783	0.298679	0.123398	2.42046	0.015501	0.0459766	chr3R	23801713	23819237	-	protein_coding	CG33111	none	none	none
FBgn0035766	879.202	0.298315	0.0709778	4.20294	2.63472e-05	0.000157878	chr3L	7335441	7339340	-	protein_coding	eco	none	M	R
FBgn0001149	3803.52	0.29807	0.063338	4.70603	2.52589e-06	1.79659e-05	chr3R	12367816	12369268	-	protein_coding	GstD1	none	M	none
FBgn0027494	304.604	0.297852	0.105952	2.81119	0.00493587	0.0172412	chr3R	27652759	27653363	+	protein_coding	RpS10a	none	M	none
FBgn0040362	819.671	0.297632	0.0820732	3.62643	0.000287372	0.0013975	chrX	1180164	1181551	+	protein_coding	CG11379	none	none	none
FBgn0036036	522.773	0.297181	0.0935131	3.17796	0.00148314	0.0060281	chr3L	9719327	9720464	+	protein_coding	CG14174	none	none	none
FBgn0036484	1859.22	0.2967	0.0592074	5.0112	5.40913e-07	4.24296e-06	chr3L	15144354	15146379	+	protein_coding	Pex3	none	M	none
FBgn0010333	1169.28	0.296574	0.0676847	4.3817	1.17755e-05	7.54455e-05	chr3L	1300878	1302683	-	protein_coding	Rac1	I	M	R
FBgn0031684	2156.54	0.29592	0.0539814	5.48188	4.20829e-08	3.87453e-07	chr2L	5099176	5100288	-	protein_coding	CG8680	none	M	none
FBgn0261610	580.235	0.295916	0.0843508	3.50816	0.000451216	0.00210013	chrX	5764552	5789576	+	protein_coding	CG42699	none	none	R
FBgn0265726	15726.7	0.295763	0.042842	6.90359	5.07059e-12	7.01196e-11	chrX	13692291	13717835	+	protein_coding	NnaD	none	M	none
FBgn0038771	2322.14	0.29558	0.0623501	4.74065	2.13035e-06	1.53651e-05	chr3R	20056417	20059750	-	protein_coding	CG4390	none	M	none
FBgn0030296	2673.53	0.295539	0.0540431	5.46858	4.53667e-08	4.14389e-07	chrX	11409946	11411667	+	protein_coding	CG15196	none	none	none
FBgn0265364	386.271	0.295383	0.0987459	2.99134	0.00277756	0.0104424	chr2R	11917874	11919096	+	lincRNA	CR44305	none	none	none
FBgn0030050	1601.99	0.295309	0.0817069	3.61425	0.000301217	0.00145819	chrX	8570207	8570948	-	protein_coding	CG12111	none	none	none
FBgn0037857	3322.44	0.294584	0.0511427	5.76005	8.40905e-09	8.40541e-08	chr3R	10950283	10951797	+	protein_coding	Tengl4	I	M	none
FBgn0035542	1739.43	0.293945	0.059747	4.91982	8.66242e-07	6.61182e-06	chr3L	4406942	4420648	+	protein_coding	DOR	I	M	none
FBgn0036217	1847.64	0.293777	0.0605654	4.85058	1.23101e-06	9.20377e-06	chr3L	11870456	11871305	-	protein_coding	CG5906	none	M	none
FBgn0038918	2766.79	0.293747	0.0520524	5.6433	1.66821e-08	1.62308e-07	chr3R	21911815	21913591	+	protein_coding	CG6690	none	none	R
FBgn0265423	212.787	0.293633	0.122576	2.39552	0.0165969	0.0487171	chr3R	7325596	7326459	+	protein_coding	CG44335	none	none	none
FBgn0031566	406.822	0.293309	0.0993781	2.95144	0.00316296	0.0116763	chr2L	3713359	3716810	+	protein_coding	CG2818	none	M	none
FBgn0001145	997.139	0.293083	0.0686459	4.26949	1.95922e-05	0.000120575	chrX	11422831	11430197	+	protein_coding	Gs2	none	M	none
FBgn0032407	492.282	0.29207	0.0890891	3.2784	0.00104397	0.00443798	chr2L	12091821	12095250	+	protein_coding	Pex19	none	none	none
FBgn0029752	19108.2	0.291838	0.0430236	6.78322	1.17526e-11	1.57351e-10	chrX	5310580	5311888	-	protein_coding	TrxT	none	M	none
FBgn0037391	1367.43	0.291674	0.0664698	4.38806	1.14365e-05	7.34091e-05	chr3R	5858082	5862405	-	protein_coding	CG2017	none	M	none
FBgn0040649	480.436	0.29125	0.109347	2.66353	0.00773245	0.0254642	chrX	20486179	20486588	+	protein_coding	CG15461	none	none	none
FBgn0266769	265.479	0.291227	0.11349	2.56611	0.0102847	0.0325045	chr3L	18196171	18196932	+	lincRNA	CR45234	none	none	none
FBgn0030725	1509.62	0.29097	0.0621832	4.67923	2.87958e-06	2.03461e-05	chrX	16083231	16085751	+	protein_coding	CG8958	none	none	none
FBgn0037490	718.508	0.290874	0.0764838	3.80308	0.000142908	0.000741454	chr3R	7247089	7248140	+	protein_coding	CG10053	none	none	none
FBgn0000044	5219.96	0.290307	0.0614376	4.72523	2.29855e-06	1.64416e-05	chr2R	20944020	20946431	+	protein_coding	Act57B	none	none	none
FBgn0030195	949.493	0.290115	0.0681243	4.25861	2.05699e-05	0.000126201	chrX	10375373	10376628	+	protein_coding	CG2898	none	none	none
FBgn0039045	255.559	0.289971	0.117583	2.4661	0.0136594	0.0414349	chr3R	23054409	23058958	-	protein_coding	CG17119	none	none	none
FBgn0026076	626.622	0.289664	0.0816204	3.54891	0.000386825	0.00182987	chrX	15849730	15853175	-	protein_coding	UBL3	none	none	none
FBgn0014877	3111.66	0.28925	0.0508904	5.68379	1.31741e-08	1.29356e-07	chr2R	13554076	13555606	+	protein_coding	Roe1	none	M	none
FBgn0036775	330.45	0.289142	0.101844	2.83907	0.00452459	0.0159893	chr3L	18107847	18109574	-	protein_coding	CG5147	none	M	none
FBgn0024330	432.163	0.288572	0.10009	2.88312	0.00393758	0.0141228	chr3R	9766030	9768984	-	protein_coding	MED6	I	M	none
FBgn0040812	1621.58	0.288521	0.0602086	4.79202	1.65111e-06	1.2078e-05	chr3L	13842376	13843017	-	protein_coding	CG8750	none	none	none
FBgn0051010	5135.87	0.288429	0.0491896	5.86361	4.52916e-09	4.6649e-08	chr3R	30704761	30706121	-	protein_coding	CG31010	none	none	none
FBgn0053218	2010.02	0.28837	0.0566204	5.09304	3.52368e-07	2.8394e-06	chrX	2330158	2330826	+	lincRNA	CR33218	none	none	none
FBgn0032025	957.908	0.288204	0.071973	4.00433	6.2194e-05	0.000346649	chr2L	8346619	8351112	+	protein_coding	CG7778	none	none	none
FBgn0017429	356.513	0.287963	0.105735	2.72344	0.00646068	0.0218727	chr3L	8602410	8604149	-	protein_coding	CG5989	none	none	none
FBgn0034175	2240.99	0.287411	0.062712	4.58304	4.58274e-06	3.1514e-05	chr2R	16998609	17000126	-	protein_coding	ste24b	none	M	R
FBgn0034951	1091.3	0.287371	0.0658425	4.36452	1.27401e-05	8.12135e-05	chr2R	23992137	23995055	-	protein_coding	CG3860	none	none	none
FBgn0034964	1872.92	0.287236	0.0619338	4.63779	3.52146e-06	2.45565e-05	chr2R	24037942	24044458	+	protein_coding	IntS1	none	M	none
FBgn0033028	2463.85	0.287023	0.0522522	5.49303	3.95092e-08	3.65697e-07	chr2R	5640914	5652815	-	protein_coding	CG11665	none	none	none
FBgn0262731	319.103	0.286675	0.112133	2.55657	0.010571	0.0332956	chr4	467496	471476	+	lincRNA	pncr013:4	none	none	none
FBgn0001297	976.615	0.286633	0.0831158	3.44859	0.000563518	0.00257111	chr3R	29765994	29794113	+	protein_coding	kay	I	M	R
FBgn0027335	2055.7	0.286375	0.0551095	5.19647	2.03112e-07	1.69982e-06	chrX	18635641	18647648	-	protein_coding	Rip11	none	none	none
FBgn0031068	1444.16	0.285905	0.0663795	4.30712	1.65391e-05	0.000103291	chrX	19748313	19750167	+	protein_coding	Alr	none	none	none
FBgn0031139	2967.19	0.285874	0.0501271	5.70298	1.17727e-08	1.16171e-07	chrX	20930971	20933559	-	protein_coding	CG11227	none	none	none
FBgn0061188	479.784	0.285196	0.0897089	3.17913	0.0014772	0.00600745	chr2R	24498082	24498669	+	lincRNA	Yu	none	none	none
FBgn0000578	807.594	0.285078	0.0808858	3.52445	0.000424356	0.00198643	chr2R	19141631	19163705	+	protein_coding	ena	none	none	R
FBgn0032729	1784.54	0.284694	0.0655997	4.33987	1.42564e-05	9.01349e-05	chr2L	18971992	18974448	-	protein_coding	CG10639	none	none	none
FBgn0005631	1067.28	0.284497	0.0697718	4.07753	4.55168e-05	0.000260923	chr2R	22692523	22700970	-	protein_coding	robo	none	none	R
FBgn0033248	1318.24	0.284497	0.0700615	4.06067	4.89326e-05	0.000279236	chr2R	7993797	7994968	-	protein_coding	Dic3	none	none	none
FBgn0036502	2996.25	0.284045	0.0539035	5.26951	1.36787e-07	1.18401e-06	chr3L	15505187	15508252	-	protein_coding	CG7841	none	none	none
FBgn0031101	1480.81	0.283954	0.0637736	4.45253	8.48627e-06	5.57876e-05	chrX	20327443	20328680	+	protein_coding	CG1631	none	none	none
FBgn0037822	336.53	0.283609	0.105807	2.68044	0.00735247	0.0244566	chr3R	10696646	10698976	+	protein_coding	CG14683	none	M	none
FBgn0261931	1445.15	0.283528	0.0625055	4.53604	5.73191e-06	3.87071e-05	chrX	9608945	9623243	+	protein_coding	CG42797	none	M	none
FBgn0038274	354.701	0.283512	0.104922	2.70211	0.00689004	0.0231066	chr3R	14895702	14898372	-	protein_coding	Nup93-2	none	M	none
FBgn0003396	2121.33	0.28322	0.0590792	4.79389	1.63576e-06	1.19783e-05	chr2R	11159085	11217394	+	protein_coding	shn	none	M	none
FBgn0085197	13700	0.283113	0.0606558	4.66754	3.04829e-06	2.14835e-05	chr2L	16134713	16135272	-	protein_coding	CG34168	none	none	none
FBgn0051816	2369.32	0.28272	0.0531895	5.31533	1.06462e-07	9.35514e-07	chr2L	16542545	16543263	+	protein_coding	CG31816	none	none	none
FBgn0039631	268.715	0.282643	0.117146	2.41274	0.015833	0.0468211	chr3R	29055926	29059204	+	protein_coding	Sirt7	none	M	none
FBgn0032193	633.607	0.282418	0.0789371	3.57777	0.000346544	0.00165625	chr2L	10209852	10210681	-	protein_coding	CG5727	none	none	none
FBgn0034671	477.155	0.28236	0.100314	2.81475	0.00488153	0.0170804	chr2R	21954241	21954845	-	protein_coding	CG13494	none	none	none
FBgn0037467	1123.43	0.28227	0.0654149	4.31508	1.59545e-05	0.000100006	chr3R	7071623	7074452	-	protein_coding	CG1104	none	M	none
FBgn0262882	1055.16	0.282221	0.076262	3.70068	0.000215021	0.00107426	chr2R	17205207	17205743	+	protein_coding	CG43237	none	none	none
FBgn0262009	1213.08	0.281845	0.0743556	3.7905	0.000150341	0.000775675	chr3R	23372923	23373600	+	protein_coding	CG42827	none	none	none
FBgn0051445	2615.67	0.281671	0.0509287	5.53069	3.18965e-08	2.98216e-07	chr3R	29240579	29244827	-	protein_coding	CG31445	none	M	none
FBgn0013343	559.87	0.281613	0.0868838	3.24126	0.00119003	0.00497812	chr3R	24101599	24105763	-	protein_coding	Syx1A	none	none	R
FBgn0039552	257.389	0.28122	0.114557	2.45485	0.0140944	0.0424851	chr3R	27871500	27872390	-	protein_coding	CG12426	none	none	none
FBgn0052311	3091.69	0.280265	0.0695405	4.03025	5.57186e-05	0.000314087	chr3L	2117465	2151700	-	protein_coding	zormin	none	none	none
FBgn0000723	387.322	0.280043	0.0967582	2.89425	0.00380064	0.0137096	chr3R	9367602	9394546	-	protein_coding	FER	I	none	R
FBgn0259922	1712.23	0.279812	0.0574684	4.86896	1.12185e-06	8.41475e-06	chr2L	15547518	15548243	+	protein_coding	Skadu	none	none	none
FBgn0261243	13764.9	0.279265	0.0408482	6.83665	8.10674e-12	1.09916e-10	chr3L	1502842	1523380	+	protein_coding	Psa	none	M	none
FBgn0266758	1296.91	0.279007	0.0656264	4.25145	2.12392e-05	0.000129734	chr3R	24544718	24556549	+	protein_coding	Esyt2	none	none	none
FBgn0053556	298.477	0.278826	0.109878	2.5376	0.0111616	0.0349391	chr3L	7094817	7123297	+	protein_coding	form3	none	none	none
FBgn0014342	875.638	0.278706	0.0718972	3.87645	0.000105991	0.00056146	chr3R	5548114	5551168	-	protein_coding	mia	none	M	R
FBgn0051092	484.83	0.278699	0.0950996	2.93061	0.00338302	0.0123866	chr3R	25698726	25740465	-	protein_coding	LpR2	none	none	none
FBgn0030571	295.357	0.278081	0.115497	2.40768	0.0160541	0.0473843	chrX	14580599	14582174	+	protein_coding	CG14414	none	none	none
FBgn0036808	748.763	0.277621	0.0819142	3.38917	0.000701041	0.00311165	chr3L	18696401	18698412	-	protein_coding	Dic4	none	none	none
FBgn0032503	963.168	0.277462	0.0823583	3.36897	0.000754508	0.00332031	chr2L	13304787	13307807	+	protein_coding	CG16825	none	none	none
FBgn0025821	2811.49	0.277394	0.0508109	5.45935	4.77892e-08	4.35362e-07	chr3R	11704029	11704916	+	protein_coding	I-t	none	M	none
FBgn0062411	465.078	0.277392	0.0884785	3.13513	0.00171777	0.00686909	chr3R	30963289	30964320	-	protein_coding	Ctr1C	none	none	R
FBgn0033572	389.06	0.276745	0.103403	2.67637	0.00744238	0.0246964	chr2R	10903569	10905563	+	protein_coding	polyph	I	none	R
FBgn0263112	781.525	0.276119	0.0748806	3.68745	0.000226511	0.00112598	chr4	1198851	1224467	+	protein_coding	Mitf	I	M	none
FBgn0051159	290.535	0.275987	0.111073	2.48473	0.0129649	0.0396748	chr3R	22613685	22616622	+	protein_coding	EF-G2	none	M	none
FBgn0032429	987.145	0.27584	0.0686885	4.01581	5.9241e-05	0.000331922	chr2L	12426630	12427709	-	protein_coding	CG5446	none	none	none
FBgn0032339	1807.69	0.275444	0.0601281	4.58096	4.62844e-06	3.17496e-05	chr2L	11091443	11095096	+	protein_coding	CG4705	none	M	none
FBgn0037811	666.529	0.274488	0.0834949	3.28749	0.00101086	0.00431176	chr3R	10338341	10340872	+	protein_coding	CG12592	none	none	none
FBgn0015286	1715.87	0.273717	0.0736138	3.71828	0.000200582	0.00101048	chrX	3704609	3719635	-	protein_coding	Rala	I	none	R
FBgn0033777	619.937	0.273586	0.0870394	3.14324	0.00167086	0.00670664	chr2R	12849357	12869423	-	protein_coding	CG17574	none	none	none
FBgn0038486	6297.14	0.273095	0.0476758	5.72817	1.0152e-08	1.0104e-07	chr3R	17138998	17141168	+	protein_coding	CG5265	none	M	none
FBgn0031130	1787.67	0.273028	0.0620846	4.39768	1.09413e-05	7.04915e-05	chrX	20744964	20745965	-	protein_coding	CG15452	none	none	none
FBgn0015903	567.473	0.272665	0.0852615	3.19799	0.00138389	0.00567451	chr2R	23564890	23599526	+	protein_coding	apt	none	M	R
FBgn0030674	4070.06	0.271885	0.0547635	4.96471	6.88035e-07	5.32777e-06	chrX	15712627	15731935	+	protein_coding	CG8184	none	M	none
FBgn0052652	28429.9	0.271461	0.0446881	6.07457	1.24322e-09	1.36991e-08	chrX	12411017	12412181	-	lincRNA	CR32652	none	none	none
FBgn0027599	960.815	0.271406	0.0783317	3.46483	0.000530558	0.00243433	chr2R	24946560	24948378	-	protein_coding	CG2790	none	none	none
FBgn0033476	4802.18	0.270401	0.0467643	5.78221	7.37244e-09	7.40658e-08	chr2R	10034594	10048619	-	protein_coding	oys	none	M	R
FBgn0028407	326.682	0.270276	0.103124	2.62088	0.00877035	0.0284259	chr2R	12055088	12062866	+	protein_coding	Drep-3	I	none	none
FBgn0033884	602.055	0.270096	0.0853581	3.16427	0.00155473	0.00628044	chr2R	13861996	13864156	+	protein_coding	CG13344	none	M	none
FBgn0039674	322.804	0.269591	0.103431	2.60648	0.00914781	0.0294751	chr3R	29619064	29620758	+	protein_coding	CG1907	none	M	none
FBgn0038344	541.998	0.269477	0.0862957	3.12271	0.00179193	0.00712871	chr3R	15486049	15493310	+	protein_coding	CG5205	none	M	none
FBgn0038709	3928.77	0.269345	0.0471092	5.71747	1.08123e-08	1.07074e-07	chr3R	19489569	19491115	-	protein_coding	CG15025	none	none	none
FBgn0264089	386.292	0.268604	0.0976314	2.75121	0.00593758	0.0202648	chr2R	15869494	15922118	-	protein_coding	sli	none	none	R
FBgn0050177	3108.67	0.267792	0.0533666	5.01798	5.22183e-07	4.10764e-06	chr2R	23801541	23803070	+	protein_coding	CG30177	none	none	none
FBgn0052407	303.943	0.267687	0.111598	2.39867	0.0164548	0.0483613	chr3L	5922054	5923567	+	protein_coding	CG32407	none	none	none
FBgn0020653	2395.81	0.267363	0.056842	4.70362	2.55594e-06	1.8161e-05	chrX	8242527	8248033	+	protein_coding	Trxr-1	none	none	none
FBgn0035001	3672.41	0.266229	0.049088	5.42351	5.84405e-08	5.27218e-07	chr2R	24392128	24402680	-	protein_coding	slik	none	M	R
FBgn0029945	2948.61	0.266133	0.0512524	5.1926	2.0738e-07	1.73449e-06	chrX	7329045	7331255	+	protein_coding	CG18155	none	M	none
FBgn0003527	530.688	0.266103	0.0889297	2.99229	0.00276895	0.0104156	chr2R	12570366	12571883	+	protein_coding	stil	none	none	R
FBgn0052476	394.952	0.265863	0.0981482	2.7088	0.00675278	0.0227286	chr3L	247490	250305	+	protein_coding	mthl14	none	none	none
FBgn0037203	480.516	0.265808	0.0935577	2.84111	0.00449568	0.0159158	chr3L	22881044	22893821	+	protein_coding	slif	I	none	none
FBgn0261934	7890.2	0.265184	0.0560779	4.72885	2.25793e-06	1.61843e-05	chr3L	6728799	6743164	-	protein_coding	dikar	none	M	none
FBgn0034723	572.309	0.265134	0.089287	2.96946	0.00298322	0.0111162	chr2R	22383133	22394015	+	protein_coding	CG13506	none	none	none
FBgn0263602	312.269	0.264907	0.106166	2.49521	0.0125881	0.0387438	chr3L	16085220	16087525	-	protein_coding	Taspase1	I	M	R
FBgn0037050	547.599	0.264853	0.0849796	3.11666	0.00182913	0.00726003	chr3L	21131445	21133310	+	protein_coding	CG10566	none	none	none
FBgn0051352	954.266	0.264475	0.0740313	3.57247	0.000353628	0.00168547	chr3R	9694385	9705417	-	protein_coding	Unc-115a	none	none	R
FBgn0016984	1048.35	0.264416	0.0684786	3.86129	0.00011279	0.000594824	chr2R	20827281	20836028	-	protein_coding	sktl	none	M	R
FBgn0034791	926.928	0.264409	0.0733585	3.60435	0.00031294	0.00151073	chr2R	22881321	22882690	-	protein_coding	CG3501	none	none	none
FBgn0038163	10377.4	0.264247	0.0453468	5.82726	5.63464e-09	5.74385e-08	chr3R	13631941	13634861	+	protein_coding	CG10841	none	none	none
FBgn0035953	506.073	0.264061	0.0917734	2.87732	0.00401071	0.0143517	chr3L	8998183	9002566	+	protein_coding	CG5087	none	M	none
FBgn0033698	617.858	0.26345	0.0849463	3.10137	0.00192625	0.00759128	chr2R	12192373	12198854	-	protein_coding	CG8858	none	none	none
FBgn0031191	1861.09	0.263238	0.0572842	4.5953	4.32129e-06	2.97757e-05	chrX	22482081	22487458	+	protein_coding	Cp110	none	none	R
FBgn0039856	666.203	0.263149	0.0802928	3.27736	0.00104781	0.00445023	chr3R	31592802	31594719	+	protein_coding	CG1774	none	M	none
FBgn0250819	526.588	0.262729	0.0909108	2.88996	0.00385287	0.0138691	chr4	1185767	1192985	+	protein_coding	CG33521	none	none	none
FBgn0027594	1422.09	0.262642	0.0642275	4.08924	4.32791e-05	0.000250102	chr3L	1715594	1731107	-	protein_coding	drpr	I	none	none
FBgn0264894	1268.27	0.262457	0.0738963	3.55169	0.00038276	0.00181188	chr2L	13261007	13284043	+	protein_coding	CG44085	none	none	none
FBgn0267131	291.917	0.261762	0.109313	2.39461	0.0166379	0.0488064	chr3R	30612027	30615478	+	lincRNA	CR45571	none	none	none
FBgn0035205	1088.51	0.261546	0.0662946	3.94521	7.97306e-05	0.00043599	chr3L	1307223	1311805	+	protein_coding	CG2469	none	M	R
FBgn0036787	540.966	0.261545	0.0878479	2.97725	0.00290845	0.0108785	chr3L	18461956	18463163	-	protein_coding	CG4306	none	none	none
FBgn0036778	4138.65	0.261515	0.0514898	5.07897	3.79492e-07	3.02808e-06	chr3L	18128939	18132689	-	protein_coding	Cyp312a1	none	none	none
FBgn0026738	933.383	0.260927	0.0822364	3.17288	0.00150933	0.00612197	chr3L	15503599	15504894	-	protein_coding	CG7857	none	M	none
FBgn0002905	472.116	0.260359	0.090784	2.8679	0.00413205	0.0147365	chr3R	12705522	12712299	-	protein_coding	mus308	none	M	none
FBgn0036448	2162.43	0.260085	0.0567731	4.58114	4.62454e-06	3.17386e-05	chr3L	14769340	14776129	-	protein_coding	mop	I	M	R
FBgn0250824	2500.78	0.260022	0.0587608	4.42509	9.64028e-06	6.28383e-05	chr2R	21317792	21320017	-	protein_coding	CG33655	none	none	none
FBgn0264464	408.298	0.25994	0.100911	2.57593	0.0099972	0.0317903	chr3L	20299409	20302295	+	lincRNA	CR43872	none	none	none
FBgn0037980	750.995	0.259691	0.0748435	3.46979	0.000520863	0.00239459	chr3R	12014942	12017031	-	protein_coding	CG3313	I	none	none
FBgn0053113	3338.32	0.259498	0.0494505	5.24763	1.54072e-07	1.31801e-06	chr2L	4992807	5009720	-	protein_coding	Rtnl1	none	none	R
FBgn0037191	1739.03	0.259421	0.0651789	3.98013	6.88772e-05	0.000380386	chr3L	22788438	22789247	+	protein_coding	CG14448	none	none	none
FBgn0035584	1305.32	0.259297	0.0666726	3.88911	0.000100612	0.000536853	chr3L	4980002	4980769	-	protein_coding	CG17030	none	M	none
FBgn0032886	311.343	0.259288	0.105175	2.4653	0.0136899	0.0415092	chr2L	20797714	20814331	+	protein_coding	CG9328	none	none	none
FBgn0034903	312.515	0.259155	0.108007	2.39944	0.0164203	0.0482746	chr2R	23753476	23798395	-	protein_coding	CG9850	none	M	none
FBgn0025693	340.617	0.258936	0.101067	2.56202	0.0104067	0.0328377	chr2R	5774775	5782858	-	protein_coding	ZnT41F	none	none	none
FBgn0035229	2418.97	0.258837	0.0542828	4.7683	1.85788e-06	1.35548e-05	chr3L	1537136	1544823	+	protein_coding	CG7852	none	none	none
FBgn0037059	2884.47	0.258338	0.0529241	4.8813	1.05391e-06	7.95676e-06	chr3L	21208147	21210084	-	protein_coding	CG10510	none	none	R
FBgn0037964	504.381	0.258165	0.0859778	3.00269	0.00267606	0.0101266	chr3R	11931261	11933640	+	protein_coding	CG14731	none	none	R
FBgn0031208	2241.3	0.257314	0.0563275	4.56817	4.92005e-06	3.36171e-05	chr2L	7528	9484	+	protein_coding	CG11023	none	none	none
FBgn0053285	928.655	0.257139	0.071854	3.57863	0.000345394	0.00165133	chr3L	21088222	21088989	-	protein_coding	CG33285	none	none	none
FBgn0029507	579.174	0.257087	0.0888773	2.89261	0.00382056	0.0137671	chr2R	7009497	7011739	-	protein_coding	Tsp42Ed	none	none	none
FBgn0041585	1289.02	0.255916	0.0625196	4.09338	4.25131e-05	0.000246451	chr2R	17843441	17860582	+	protein_coding	olf186-F	none	none	none
FBgn0037668	560.885	0.255142	0.085654	2.97875	0.00289429	0.0108372	chr3R	9256688	9257716	-	protein_coding	CG16736	none	none	none
FBgn0052440	3506.5	0.254578	0.052947	4.80816	1.52329e-06	1.12258e-05	chr3L	21360178	21361229	+	protein_coding	CG32440	none	none	none
FBgn0030661	619.292	0.254507	0.0821981	3.09627	0.00195972	0.0077013	chrX	15587732	15589365	+	protein_coding	CG8105	none	M	none
FBgn0003041	729.933	0.253855	0.0770766	3.29355	0.000989322	0.00423159	chr3L	7896108	7911954	-	protein_coding	pbl	none	none	R
FBgn0031571	490.532	0.253539	0.0921169	2.75236	0.00591673	0.0202012	chr2L	3787166	3802726	+	protein_coding	CG3921	none	none	none
FBgn0034797	902.22	0.253108	0.0845331	2.99419	0.00275173	0.0103621	chr2R	22896173	22916719	+	protein_coding	nahoda	none	none	none
FBgn0028579	7352.12	0.252782	0.0480941	5.25599	1.47231e-07	1.26573e-06	chr2R	6741898	6746141	+	protein_coding	phtf	none	none	none
FBgn0264695	6297.78	0.252465	0.065347	3.86345	0.000111798	0.000590414	chr2L	16766565	16788766	+	protein_coding	Mhc	none	none	R
FBgn0030376	12567.8	0.252444	0.0526677	4.79316	1.64177e-06	1.2016e-05	chrX	12107199	12113357	+	protein_coding	CG2750	none	none	none
FBgn0037301	1735.33	0.252256	0.0674985	3.73721	0.000186073	0.000943203	chr3R	5232542	5236288	+	protein_coding	Mms19	none	M	none
FBgn0050099	582.564	0.252143	0.0932878	2.70285	0.0068748	0.0230666	chr2R	16288207	16288969	-	protein_coding	CG30099	none	none	none
FBgn0040319	817.81	0.2519	0.0747703	3.36899	0.000754446	0.00332031	chrX	8102180	8116147	-	protein_coding	Gclc	none	M	none
FBgn0263385	562.716	0.251896	0.0859909	2.92933	0.00339695	0.012431	chr4	426066	426601	+	lincRNA	CR43437	none	none	none
FBgn0013305	2490	0.25159	0.0539566	4.66282	3.11902e-06	2.19152e-05	chr2R	12877093	12880230	-	protein_coding	Nmda1	none	none	none
FBgn0052582	427.914	0.250879	0.0969544	2.5876	0.0096647	0.0308935	chrX	15835600	15836923	+	lincRNA	CR32582	none	none	none
FBgn0086254	4145.99	0.250663	0.048793	5.13728	2.7875e-07	2.27122e-06	chr3L	11620534	11624381	-	protein_coding	CG6084	none	none	none
FBgn0033033	483.173	0.25055	0.0954891	2.62386	0.00869394	0.0282223	chr2R	5676749	5691723	-	protein_coding	scaf	none	M	R
FBgn0267002	849.254	0.250417	0.0774588	3.23291	0.00122538	0.00510907	chr2R	16751502	16772671	-	protein_coding	unc-104	none	none	R
FBgn0264472	469.631	0.250003	0.0942542	2.65243	0.00799152	0.0261808	chr3L	7945712	7946322	-	protein_coding	CG43880	none	none	none
FBgn0243511	3241.41	0.249987	0.0488391	5.11858	3.07848e-07	2.49951e-06	chr3R	20021703	20026482	+	protein_coding	psidin	I	M	R
FBgn0025378	617.374	0.249971	0.085354	2.92864	0.00340448	0.0124487	chrX	1708805	1710182	-	protein_coding	CG3795	none	M	none
FBgn0033247	401.114	0.249857	0.100554	2.48481	0.0129621	0.0396748	chr2R	7988461	7991283	+	protein_coding	Nup44A	I	M	R
FBgn0050015	13276.6	0.249791	0.0411034	6.07713	1.22351e-09	1.35249e-08	chr2R	10839101	10874771	-	protein_coding	CG30015	none	none	none
FBgn0037172	1669.29	0.249575	0.0591466	4.2196	2.44739e-05	0.000147673	chr3L	22606368	22607126	+	protein_coding	CG6914	none	M	none
FBgn0051099	2224.64	0.249222	0.0694637	3.58781	0.000333469	0.00159927	chr3R	25309428	25310943	-	protein_coding	CG31099	none	none	none
FBgn0030449	849.653	0.248787	0.0762612	3.2623	0.00110513	0.00466939	chrX	13107381	13108194	-	protein_coding	Fer3HCH	none	M	none
FBgn0086681	2310.75	0.248649	0.0554946	4.4806	7.44338e-06	4.92883e-05	chr2L	18675182	18676998	-	protein_coding	Mst36Fa	none	none	R
FBgn0084008	545.61	0.248529	0.0847398	2.93284	0.00335876	0.0123042	chr2R	5253944	5255295	+	lincRNA	CR41443	none	none	none
FBgn0033244	650.567	0.24815	0.081822	3.03281	0.00242291	0.00929529	chr2R	7968128	7972003	-	protein_coding	CG8726	none	M	none
FBgn0032590	22873.9	0.247887	0.0414222	5.9844	2.1719e-09	2.32496e-08	chr2L	16607369	16610037	+	protein_coding	CG4631	none	none	none
FBgn0028380	2519.91	0.247681	0.0556619	4.44974	8.59737e-06	5.64378e-05	chr3L	19294563	19298830	+	protein_coding	fal	none	M	none
FBgn0264739	396.938	0.247673	0.0990836	2.49964	0.012432	0.0383654	chrX	17023498	17024042	+	protein_coding	CG43997	none	none	none
FBgn0261797	2194.62	0.247671	0.0615361	4.0248	5.70231e-05	0.00032092	chr3L	4807367	4825687	-	protein_coding	Dhc64C	I	M	R
FBgn0038662	8329.14	0.247536	0.0447874	5.52691	3.25914e-08	3.04304e-07	chr3R	18926995	18928659	-	protein_coding	Mpc1	none	M	none
FBgn0013726	535.751	0.247432	0.0932944	2.65216	0.00799793	0.0261956	chr2R	8237270	8240297	+	protein_coding	pnut	I	none	R
FBgn0032519	3423.23	0.247082	0.0502001	4.92194	8.56898e-07	6.55131e-06	chr2L	13395359	13396184	-	protein_coding	CG16957	none	none	none
FBgn0039172	1642.16	0.246915	0.0723515	3.41271	0.000643195	0.00289657	chr3R	24228341	24230035	-	protein_coding	Spase22-23	none	M	none
FBgn0031649	890.501	0.246401	0.0715248	3.44497	0.000571121	0.00260238	chr2L	4933046	4936450	-	protein_coding	hoe2	none	none	none
FBgn0039449	586.738	0.246374	0.084924	2.90111	0.00371842	0.0134304	chr3R	26715164	26717389	-	protein_coding	CG6425	none	none	none
FBgn0030753	2684.11	0.2459	0.0555147	4.42946	9.44695e-06	6.1665e-05	chrX	16441432	16445367	+	protein_coding	rngo	none	M	R
FBgn0262579	1876.5	0.245073	0.0665991	3.67982	0.000233397	0.00115938	chr3L	8063873	8108897	+	protein_coding	Ect4	I	M	none
FBgn0030441	1243.9	0.244978	0.067646	3.62147	0.000292937	0.00142208	chrX	13022197	13022949	+	protein_coding	CG2209	none	none	none
FBgn0250904	2277.64	0.244898	0.0547736	4.4711	7.78199e-06	5.13767e-05	chrX	5614553	5616370	-	protein_coding	CG34434	none	none	none
FBgn0032774	2415.04	0.244866	0.0521323	4.69701	2.63994e-06	1.87196e-05	chr2L	19387049	19390075	-	protein_coding	CG17549	none	none	none
FBgn0039041	678.96	0.244784	0.0847319	2.88893	0.00386556	0.0139004	chr3R	23042240	23042669	+	protein_coding	CG13838	none	none	none
FBgn0038194	836.768	0.244745	0.0823279	2.97281	0.00295084	0.0110192	chr3R	14029227	14031483	+	protein_coding	Cyp6d5	none	none	none
FBgn0040906	513.397	0.244461	0.0868151	2.81588	0.00486444	0.0170378	chrX	4311278	4311799	-	protein_coding	CG15579	none	none	none
FBgn0011270	6003.88	0.244394	0.049637	4.92362	8.49582e-07	6.49895e-06	chr3R	12231644	12232729	-	protein_coding	Pglym87	none	M	none
FBgn0039017	507.066	0.24434	0.0894837	2.73055	0.00632287	0.0214533	chr3R	22741149	22743081	+	protein_coding	CG6985	none	M	R
FBgn0086605	1875.6	0.24401	0.0593522	4.11122	3.93575e-05	0.000229211	chr3R	4398380	4402027	-	protein_coding	CG9853	none	none	none
FBgn0037320	2135.27	0.243965	0.0604969	4.03268	5.51446e-05	0.000310978	chr3R	5386716	5387664	-	protein_coding	CG14668	none	none	none
FBgn0023536	801.755	0.243778	0.0733057	3.32549	0.00088262	0.00382469	chrX	487877	490725	+	protein_coding	CG3156	none	M	none
FBgn0030386	2087.35	0.243411	0.0565544	4.30402	1.67728e-05	0.000104568	chrX	12408860	12409825	+	protein_coding	CG2574	none	M	none
FBgn0259481	564.793	0.243241	0.0912528	2.66557	0.00768576	0.0253345	chr3L	11522756	11562233	-	protein_coding	Mob2	none	none	none
FBgn0036875	2253.32	0.24282	0.0549877	4.41589	1.00597e-05	6.53572e-05	chr3L	19492052	19497723	-	protein_coding	CG9449	none	M	none
FBgn0036751	2858.99	0.242678	0.0520567	4.6618	3.13461e-06	2.20025e-05	chr3L	17748832	17750588	-	protein_coding	Adgf-B	none	M	none
FBgn0013733	5018.33	0.24242	0.0719305	3.3702	0.000751141	0.00330864	chr2R	13864236	13942110	-	protein_coding	shot	none	none	R
FBgn0034936	1795.35	0.242164	0.0598786	4.04425	5.24902e-05	0.000297823	chr2R	23949200	23952459	+	protein_coding	CG2970	none	none	none
FBgn0010395	383.609	0.241989	0.0970827	2.4926	0.0126811	0.0389349	chr2L	21053032	21058044	+	protein_coding	Itgbetanu	I	M	R
FBgn0261387	1491.61	0.241864	0.0600516	4.02761	5.63474e-05	0.000317374	chr2R	4815425	4824319	-	protein_coding	CG17528	none	M	none
FBgn0051139	1526.61	0.241055	0.060012	4.01679	5.89968e-05	0.000330821	chr3R	22747689	22749056	-	protein_coding	CG31139	none	M	none
FBgn0023506	843.034	0.240957	0.0812951	2.96398	0.00303685	0.0112797	chrX	8461478	8463349	+	protein_coding	Es2	none	M	none
FBgn0038089	744.001	0.240909	0.0770886	3.1251	0.00177747	0.00708946	chr3R	12891955	12893158	+	protein_coding	d-cup	none	none	none
FBgn0028569	719.438	0.240485	0.0792497	3.03452	0.00240915	0.00925531	chr2L	19010865	19011532	+	protein_coding	robl37BC	none	none	R
FBgn0024315	1189.52	0.240359	0.0632733	3.79875	0.000145429	0.000752566	chr2R	16655322	16667675	-	protein_coding	Picot	none	none	none
FBgn0027611	964.263	0.239334	0.0706915	3.38561	0.00071019	0.00314522	chr2L	10457657	10462472	+	protein_coding	LM408	none	M	none
FBgn0039714	5288.81	0.239212	0.0488894	4.89292	9.93526e-07	7.52133e-06	chr3R	29863700	29868895	-	protein_coding	Zip99C	none	none	none
FBgn0031971	465.964	0.239198	0.0950527	2.51648	0.0118533	0.0368332	chr2L	7998868	7999676	+	protein_coding	Sirup	none	M	none
FBgn0032647	2606.04	0.238929	0.0541246	4.41443	1.01278e-05	6.57384e-05	chr2L	17520891	17524549	-	protein_coding	CG15143	none	none	none
FBgn0052263	533.328	0.238336	0.090975	2.6198	0.00879808	0.0285004	chr3L	3810311	3811114	-	protein_coding	CG32263	none	M	none
FBgn0010314	388.579	0.238227	0.0967495	2.4623	0.0138047	0.0417571	chr2L	9330762	9331981	+	protein_coding	Cks30A	none	M	R
FBgn0053310	905.459	0.237268	0.071118	3.33626	0.000849128	0.00369339	chr2L	15026881	15029513	+	protein_coding	CG33310	none	none	none
FBgn0013809	4931.81	0.237188	0.054505	4.35167	1.35104e-05	8.59267e-05	chrX	18064482	18078472	+	protein_coding	Dhc16F	none	none	none
FBgn0030014	1058.42	0.236993	0.071101	3.33319	0.000858576	0.00373215	chrX	8160053	8161552	+	protein_coding	CG15337	none	none	none
FBgn0034792	9305.35	0.23677	0.0444245	5.32972	9.83652e-08	8.69321e-07	chr2R	22882746	22886247	-	protein_coding	CG3499	none	none	none
FBgn0266756	868.776	0.236694	0.0833135	2.84101	0.00449711	0.0159158	chr3R	14804091	14875488	-	protein_coding	btsz	none	none	none
FBgn0001202	454.272	0.236401	0.0906428	2.60805	0.00910606	0.0293678	chr2L	19030843	19033498	-	protein_coding	hk	none	none	R
FBgn0001250	519.418	0.236107	0.0890123	2.65252	0.00798928	0.0261808	chrX	16752188	16783434	-	protein_coding	if	I	none	R
FBgn0004174	6510.57	0.235845	0.0703899	3.35055	0.000806522	0.00352796	chr3R	7364253	7364673	-	protein_coding	Mst84Dc	none	none	R
FBgn0035196	8183.58	0.235249	0.0456222	5.15645	2.51671e-07	2.06513e-06	chr3L	1250695	1251778	+	protein_coding	CG9129	none	none	none
FBgn0001222	789.308	0.234378	0.0757796	3.09289	0.00198215	0.00777407	chr2R	18130302	18134634	-	protein_coding	Hsf	I	M	none
FBgn0052106	9668.66	0.234208	0.0626652	3.73744	0.000185902	0.000942681	chr3L	12773950	12778716	-	protein_coding	CG32106	none	none	none
FBgn0047334	28747.9	0.233924	0.0512093	4.568	4.92408e-06	3.36281e-05	chr3L	6232468	6233381	-	protein_coding	BG642312	none	none	R
FBgn0004595	739.301	0.233657	0.0784148	2.97975	0.0028848	0.0108104	chr3R	11328479	11407627	+	protein_coding	pros	none	M	R
FBgn0046698	708.107	0.233483	0.076326	3.05903	0.00222056	0.00862867	chrY	3539436	3540722	-	protein_coding	Pp1-Y2	none	M	none
FBgn0062413	502.23	0.233457	0.0867186	2.69213	0.00709981	0.0237356	chrX	6661646	6668258	+	protein_coding	Ctr1A	none	none	none
FBgn0264386	540.62	0.233446	0.0867866	2.68989	0.00714762	0.0238666	chrX	6104084	6192483	-	protein_coding	Ca-alpha1T	none	none	none
FBgn0029997	795.673	0.233249	0.0725713	3.21406	0.00130872	0.00540941	chrX	8094249	8102095	-	protein_coding	CG2258	none	none	none
FBgn0028703	637.062	0.233111	0.0819896	2.84318	0.00446653	0.0158278	chr2L	6677834	6684364	-	protein_coding	Nhe3	none	none	none
FBgn0040391	1410.4	0.233067	0.0677667	3.43925	0.000583324	0.00265363	chrX	2327127	2328941	+	protein_coding	CG2854	none	none	none
FBgn0033274	1872.03	0.232907	0.0599287	3.8864	0.000101744	0.000542269	chr2R	8172363	8173613	-	protein_coding	CG14757	none	M	none
FBgn0028561	1323.31	0.232829	0.0726106	3.20655	0.00134338	0.00552637	chr2R	8089481	8091297	+	protein_coding	sut3	none	none	none
FBgn0001206	405.365	0.232019	0.0969242	2.39382	0.016674	0.0488896	chrX	10590919	10595855	-	protein_coding	Hmr	none	M	none
FBgn0027508	399.219	0.231887	0.096361	2.40644	0.016109	0.0474855	chr3R	25653090	25661286	-	protein_coding	Tnks	none	M	R
FBgn0052066	700.625	0.231861	0.0765725	3.028	0.00246182	0.00941594	chr3L	10640285	10661013	-	protein_coding	CG32066	none	none	none
FBgn0029877	2118.92	0.231522	0.0599601	3.86126	0.000112804	0.000594824	chrX	6589289	6590646	+	protein_coding	CG17717	none	M	none
FBgn0025612	756.652	0.231492	0.077604	2.98299	0.00285449	0.0107026	chrX	4641268	4644868	-	protein_coding	CG3062	none	none	R
FBgn0035890	1757.68	0.230914	0.0623904	3.70111	0.000214656	0.00107282	chr3L	8405453	8407354	+	protein_coding	CG13667	none	none	none
FBgn0036374	461.986	0.230414	0.0958993	2.40267	0.0162758	0.0479163	chr3L	13502706	13511541	+	protein_coding	Spt20	none	M	none
FBgn0026415	1727.68	0.23039	0.0685217	3.36229	0.000772993	0.00339735	chrX	9927972	9930948	-	protein_coding	Idgf4	none	M	none
FBgn0034592	2392.48	0.230231	0.0545669	4.21924	2.45127e-05	0.000147843	chr2R	21142367	21143261	+	protein_coding	CG9406	none	none	none
FBgn0034722	3174.76	0.229716	0.0493632	4.65359	3.26205e-06	2.28624e-05	chr2R	22375089	22378484	+	protein_coding	Rtf1	none	M	none
FBgn0262617	3747.91	0.229703	0.0475763	4.8281	1.37841e-06	1.02014e-05	chr3R	10264305	10308467	+	protein_coding	CG43143	none	M	none
FBgn0041775	5485.83	0.229134	0.0521414	4.39447	1.11043e-05	7.1475e-05	chr3L	12515058	12520954	+	protein_coding	tral	none	none	R
FBgn0001099	663.455	0.229037	0.089135	2.56956	0.0101829	0.032271	chr3L	15509444	15511047	+	protein_coding	gdl	none	none	none
FBgn0005672	856.846	0.229014	0.0791586	2.8931	0.0038146	0.0137533	chr2L	19567899	19577315	-	protein_coding	spi	I	M	R
FBgn0029722	4349.62	0.22885	0.0471179	4.85697	1.19198e-06	8.92634e-06	chrX	4705308	4707504	+	protein_coding	CG7024	none	M	none
FBgn0030485	410.594	0.228531	0.0954061	2.39535	0.0166044	0.0487286	chrX	13409368	13413074	-	protein_coding	CG1998	none	M	none
FBgn0032894	2022	0.228511	0.0601457	3.7993	0.000145107	0.000751335	chr2L	20849299	20850987	+	protein_coding	CG14402	none	none	none
FBgn0050048	991.295	0.228256	0.0723647	3.15425	0.00160912	0.00647754	chr2R	12394906	12399142	+	protein_coding	CG30048	none	none	none
FBgn0261444	623.833	0.228077	0.0827399	2.75655	0.00584149	0.0199811	chrX	1215288	1236684	-	protein_coding	CG3638	none	none	none
FBgn0038321	2755.84	0.228076	0.0507676	4.49255	7.03741e-06	4.69296e-05	chr3R	15337907	15343256	-	protein_coding	CG6218	none	M	none
FBgn0050222	2884.84	0.226997	0.055621	4.08114	4.4816e-05	0.00025765	chr2R	21583491	21585368	+	protein_coding	CG30222	none	none	none
FBgn0030224	1045.77	0.226972	0.0669007	3.39267	0.000692144	0.00308103	chrX	10672432	10673466	-	protein_coding	CG12637	none	none	none
FBgn0029006	5177.62	0.226728	0.0482492	4.6991	2.61307e-06	1.8548e-05	chr2R	17592790	17604461	+	protein_coding	Smurf	none	M	R
FBgn0038356	864.348	0.226558	0.0871518	2.59958	0.00933389	0.0299703	chr3R	15763114	15763551	+	protein_coding	CG12784	none	none	none
FBgn0262598	1270.69	0.226515	0.0673902	3.36124	0.000775935	0.00340812	chr2L	8316888	8319908	-	protein_coding	mtsh	none	M	R
FBgn0053144	1968.43	0.226403	0.0569993	3.97204	7.12601e-05	0.000392609	chr2R	10740053	10798709	-	protein_coding	CG33144	none	M	none
FBgn0036305	1762.39	0.226126	0.0578124	3.91137	9.17731e-05	0.000492912	chr3L	12750118	12753402	+	protein_coding	CG10984	none	none	none
FBgn0015278	2641.29	0.226	0.0531892	4.24898	2.14745e-05	0.000131114	chr3L	11774649	11790013	-	protein_coding	Pi3K68D	none	M	R
FBgn0033349	743.009	0.225681	0.0752042	3.0009	0.0026918	0.0101695	chr2R	8922784	8925346	+	protein_coding	CG8243	none	none	none
FBgn0030228	2454.36	0.225591	0.0548241	4.11481	3.87496e-05	0.00022605	chrX	10768536	10772154	+	protein_coding	BTBD9	none	none	none
FBgn0036311	12545.4	0.225553	0.0443148	5.0898	3.58438e-07	2.88328e-06	chr3L	12781324	12784377	+	protein_coding	CG17666	none	none	none
FBgn0001248	4021.7	0.225036	0.0558027	4.03271	5.51377e-05	0.000310978	chr3L	8356403	8360906	-	protein_coding	Idh	none	M	none
[truncated: 2,756 more rows]
