# Supplementary material for: Mutation in Drosophila concentrative nucleoside transporter 1 alters spermatid maturation and mating behavior
Source: Front Cell Dev Biol. 2022 Aug 23;10:945572. doi: 10.3389/fcell.2022.945572 (PMC9467524; doi:10.3389/fcell.2022.945572)
Supplement: Supplementary file 4 [file Table1.XLSX]

## Sheet: Sheet1
	Primer sequence
gene name	Forward	Reverse
Act5C	GTGCCCATCTACGAGGGTTA	TTGATGTCACGGACGATTTC
αTub84B	TCGAGCCCTACAACTCCATC	AATCAGACGGTTCAGGTTGG
cnt1	ACTTTACGGCAGCCACAATC	TTGGCTTAACCTCTGGCACT
sdic4	GGGTCAACGAGGTTTACGAA	TCCGGAGACGACAGAGAACT
Cyt-c1	CATGGCTTGAGATTGCTGAA	CTGCTCCAGGGCGTAGATAA
Sam-S	AATCAGCGACGCTATCTTGG	CAATGTGCTGCACTGTCTCA
del	GTGCACCAACTGATGATTCG	CTTGCGTCTGACCAACAGAA
ranGAP	GATTGGTGAGGGTCTGAAGC	TTCGGTCCTAAGGCATTGTC
twz	GTTCCGCCACATTCTGAACT	GCCACCAAATAGTTGCCATT
idgf3	GATCTGCTGCTCAGTCTCACC	TCGACGGGGCATCATAGTA
dcp1	CAAGGAGATCGTGGATTCGT	GGTGTTCAGTCGGTTGTTGA
muc4B	TGGAACCAGCTTGAACAATG	GCTGGCACTGTTGTTGATGT
RpL30	AGGCCAAACTGGTGCTCAT	TGCACACGCGGAAGTATTTA
